# Supplementary material for: Superoxide Dismutase Multigene Family from a Primitive Chondrostean Sturgeon, Acipenser baerii: Molecular Characterization, Evolution, and Antioxidant Defense during Development and Pathogen Infection
Source: Antioxidants (Basel). 2021 Feb 3;10(2):232. doi: 10.3390/antiox10020232 (PMC7913737; doi:10.3390/antiox10020232)
Supplement: Supplementary file 1 [file antioxidants-10-00232-s001.zip]

Archive with 3 entries (3 files):
- Supplementary Figures.docx
- Table S1.docx
- Table S2.xlsx
