# Supplementary material for: Superoxide Dismutase Multigene Family from a Primitive Chondrostean Sturgeon, Acipenser baerii: Molecular Characterization, Evolution, and Antioxidant Defense during Development and Pathogen Infection
Source: Antioxidants (Basel). 2021 Feb 3;10(2):232. doi: 10.3390/antiox10020232 (PMC7913737; doi:10.3390/antiox10020232)
Supplement: Supplementary file 1 [file antioxidants-10-00232-s001.zip › Table S2.xlsx]

## Sheet: Table S2
Table S2. Percent identity matrix of SOD proteins.
	Sheet 1. Percent identity matrix resulting from MSA of full-length SOD1 proteins
	Sheet 2. Percent identity matrix resulting from MSA of full-length SOD2 proteins
	Sheet 3. Percent identity matrix resulting from MSA of full-length SOD3 proteins

## Sheet: % identity matrix of SOD1
	Sheet 1. Percent identity matrix resulting from MSA of full-length SOD1 proteins
	No.	Species	1	2	3	4	5	6	7	8	9	10	11	12	13	14	15	16	17	18	19	20	21	22	23	24	25	26	27	28	29	30	31	32	33	34	35	36	37	38	39	40	41	42	43	44	45	46	47
	1	Amblyraja radiata		54.78	53.16	53.59	55.26	52.6	53.9	50.65	49.35	51.61	49.35	54.9	52.98	55.56	52.6	50.97	50.97	52.6	53.25	53.9	54.55	51.3	53.9	51.95	51.95	52.6	55.19	53.9	53.9	51.3	48.7	49.35	51.95	51.95	50	50	50	50	51.3	50.65	51.3	50	51.3	50.65	50	50	50.98
	2	Callorhinchus milii	54.78		71.97	65.79	66.89	66.67	67.97	69.28	66.67	70.13	68.63	65.13	68.67	64.71	67.53	72.73	72.08	71.24	69.93	67.97	67.32	67.97	67.97	66.67	66.01	70.59	70.59	67.97	68.63	67.97	67.97	67.97	67.97	69.28	69.28	67.32	65.36	65.36	69.93	69.28	66.67	66.67	66.01	66.01	71.24	69.93	71.05
	3	Rhincodon typus	53.16	71.97		65.36	70.39	70.78	68.18	67.53	65.58	70.32	70.78	64.71	65.56	69.93	68.83	67.74	67.74	70.13	67.53	72.73	72.08	70.13	71.43	72.73	71.43	72.73	72.73	72.08	69.48	68.83	67.53	66.88	68.83	70.13	67.53	66.88	67.53	68.18	70.13	68.83	69.48	68.18	68.18	68.83	68.18	67.53	69.93
	4	Sus scrofa	53.59	65.79	65.36		85.53	83.01	83.01	72.37	72.37	72.55	68.42	70.39	65.56	67.11	66.23	67.32	67.32	69.28	70.59	67.97	68.63	67.32	68.63	69.28	67.32	71.24	73.2	70.59	72.55	69.93	67.97	69.28	69.93	71.24	71.9	66.67	67.97	69.93	69.93	69.28	69.93	68.63	67.32	67.32	69.93	70.59	73.03
	5	Bos taurus	55.26	66.89	70.39	85.53		84.87	82.89	72.19	72.85	75.66	72.19	70.2	65.33	65.56	67.33	70.39	70.39	69.74	71.05	69.74	70.39	70.39	71.05	71.71	72.37	68.42	71.05	71.05	69.08	69.74	67.11	65.79	69.08	69.74	69.08	65.79	67.11	67.11	67.11	66.45	67.11	69.08	65.13	68.42	69.08	69.08	69.54
	6	Mus musculus	52.6	66.67	70.78	83.01	84.87		83.77	70.39	71.05	73.86	73.68	68.42	66.23	65.36	67.11	71.43	71.43	72.08	72.08	72.08	71.43	72.73	72.08	73.38	72.73	72.73	71.43	74.03	74.03	73.38	69.48	68.18	69.48	72.73	72.73	69.48	68.83	69.48	70.13	70.13	70.78	68.83	67.53	70.13	70.78	70.78	71.24
	7	Homo sapiens	53.9	67.97	68.18	83.01	82.89	83.77		71.71	73.68	76.47	76.97	69.74	67.55	66.01	65.79	68.83	68.83	69.48	69.48	66.23	66.88	66.88	66.88	68.18	66.23	68.18	70.13	70.13	72.08	69.48	66.88	65.58	68.83	71.43	70.13	65.58	65.58	67.53	67.53	68.18	68.83	66.88	65.58	66.88	69.48	69.48	70.59
	8	Parus major	50.65	69.28	67.53	72.37	72.19	70.39	71.71		85.06	77.27	71.43	68.42	71.52	65.56	65.79	66.67	66.67	67.76	65.13	64.47	64.47	64.47	63.16	65.79	63.82	65.13	68.42	67.76	67.76	67.11	67.11	66.45	65.13	67.76	67.76	66.45	65.13	63.82	64.47	65.13	66.45	67.11	63.16	67.11	65.13	66.45	68.87
	9	Coturnix japonica	49.35	66.67	65.58	72.37	72.85	71.05	73.68	85.06		76.62	76.62	69.08	69.54	63.58	65.13	66.01	66.01	69.74	65.79	63.16	62.5	63.16	62.5	63.82	62.5	66.45	67.76	67.11	67.76	66.45	65.79	63.82	64.47	65.79	67.11	65.79	64.47	63.82	64.47	65.13	65.13	67.11	62.5	66.45	63.82	65.13	68.21
	10	Podarcis muralis	51.61	70.13	70.32	72.55	75.66	73.86	76.47	77.27	76.62		75.97	69.93	70.2	67.11	66.67	64.94	64.94	66.67	67.32	66.01	66.67	66.01	66.01	66.67	65.36	67.97	69.93	68.63	68.63	67.97	64.71	66.67	66.01	69.93	69.28	66.01	63.4	62.75	65.36	64.71	66.01	65.36	62.75	65.36	67.32	66.67	67.76
	11	Alligator sinensis	49.35	68.63	70.78	68.42	72.19	73.68	76.97	71.43	76.62	75.97		69.08	70.2	68.87	69.74	66.67	66.67	69.08	69.08	69.08	69.08	67.76	69.74	69.08	68.42	71.05	68.42	69.74	70.39	68.42	68.42	67.76	69.08	70.39	71.05	69.08	67.11	68.42	67.11	67.76	69.08	68.42	67.11	69.08	70.39	70.39	72.19
	12	Rhinatrema bivittatum	54.9	65.13	64.71	70.39	70.2	68.42	69.74	68.42	69.08	69.93	69.08		70	64.9	66.23	65.36	65.36	66.45	67.11	65.13	64.47	67.11	65.79	63.16	63.82	66.45	67.11	65.79	66.45	65.79	65.79	63.82	66.45	65.79	68.42	65.79	63.16	64.47	64.47	64.47	64.47	65.13	63.16	66.45	64.47	65.13	67.55
	13	Xenopus tropicalis	52.98	68.67	65.56	65.56	65.33	66.23	67.55	71.52	69.54	70.2	70.2	70		68	66.44	69.54	69.54	68.87	69.54	68.87	68.87	68.21	68.21	65.56	66.23	68.87	70.86	70.2	66.23	65.56	66.89	65.56	66.89	68.87	68.21	66.23	66.23	66.23	66.89	66.89	68.21	65.56	64.24	66.23	67.55	66.89	68.67
	14	Protopterus annectens	55.56	64.71	69.93	67.11	65.56	65.36	66.01	65.56	63.58	67.11	68.87	64.9	68		71.05	66.01	66.01	67.97	68.63	71.24	72.55	69.28	71.24	72.55	70.59	69.28	70.59	71.24	68.63	66.01	64.71	66.01	69.28	68.63	67.32	66.01	67.32	66.67	69.93	68.63	69.93	67.97	68.63	65.36	68.63	68.63	69.74
	15	Latimeria chalumnae	52.6	67.53	68.83	66.23	67.33	67.11	65.79	65.79	65.13	66.67	69.74	66.23	66.44	71.05		70.59	69.93	71.71	70.39	69.74	69.08	69.74	70.39	68.42	69.08	69.08	67.76	68.42	69.74	68.42	70.39	69.08	72.37	67.76	67.76	67.76	67.11	67.76	67.11	67.11	67.76	69.08	70.39	69.74	68.42	68.42	70.2
	16	Acipenser baerii	50.97	72.73	67.74	67.32	70.39	71.43	68.83	66.67	66.01	64.94	66.67	65.36	69.54	66.01	70.59		99.35	81.17	77.92	76.62	77.27	78.57	77.27	77.27	76.62	77.27	77.27	78.57	78.57	77.27	78.57	79.87	78.57	79.87	76.62	77.27	79.22	75.97	75.97	76.62	78.57	77.27	75.97	77.27	75.97	76.62	79.08
	17	Acipenser ruthenus	50.97	72.08	67.74	67.32	70.39	71.43	68.83	66.67	66.01	64.94	66.67	65.36	69.54	66.01	69.93	99.35		80.52	77.92	76.62	77.27	78.57	77.27	77.27	76.62	77.27	77.27	78.57	78.57	77.27	78.57	79.87	78.57	79.87	76.62	77.27	79.22	75.97	75.97	76.62	78.57	77.27	75.97	77.27	75.97	76.62	79.08
	18	Lepisosteus oculatus	52.6	71.24	70.13	69.28	69.74	72.08	69.48	67.76	69.74	66.67	69.08	66.45	68.87	67.97	71.71	81.17	80.52		80.52	75.97	75.32	77.92	76.62	75.32	75.97	76.62	77.92	83.12	81.17	79.22	81.82	79.87	83.77	81.17	80.52	80.52	79.87	79.22	80.52	81.17	81.82	79.87	79.22	80.52	77.27	78.57	80.39
	19	Anguilla japonica	53.25	69.93	67.53	70.59	71.05	72.08	69.48	65.13	65.79	67.32	69.08	67.11	69.54	68.63	70.39	77.92	77.92	80.52		80.52	79.87	80.52	83.12	77.92	79.22	77.27	80.52	83.77	83.77	81.82	83.12	83.12	87.01	84.42	79.22	80.52	81.17	84.42	84.42	85.06	83.12	83.77	82.47	84.42	81.17	81.82	83.01
	20	Sinocyclocheilus rhinocerous	53.9	67.97	72.73	67.97	69.74	72.08	66.23	64.47	63.16	66.01	69.08	65.13	68.87	71.24	69.74	76.62	76.62	75.97	80.52		94.16	91.56	93.51	90.91	90.26	88.31	85.71	82.47	80.52	81.17	79.87	77.92	83.77	83.77	77.27	78.57	77.92	79.22	82.47	83.77	82.47	80.52	83.12	81.82	79.22	78.57	80.39
	21	Labeo rohita	54.55	67.32	72.08	68.63	70.39	71.43	66.88	64.47	62.5	66.67	69.08	64.47	68.87	72.55	69.08	77.27	77.27	75.32	79.87	94.16		90.26	92.86	90.91	89.61	88.31	87.66	82.47	81.17	81.17	78.57	78.57	82.47	84.42	76.62	77.27	79.87	79.22	81.17	81.17	82.47	79.22	81.17	80.52	77.92	77.27	79.08
	22	Gymnocypris eckloni	51.3	67.97	70.13	67.32	70.39	72.73	66.88	64.47	63.16	66.01	67.76	67.11	68.21	69.28	69.74	78.57	78.57	77.92	80.52	91.56	90.26		91.56	87.66	89.61	84.42	84.42	82.47	79.22	80.52	79.87	77.27	83.12	82.47	75.97	78.57	77.92	77.92	79.87	81.17	82.47	79.87	81.17	80.52	75.97	75.97	77.78
	23	Cyprinus carpio	53.9	67.97	71.43	68.63	71.05	72.08	66.88	63.16	62.5	66.01	69.74	65.79	68.21	71.24	70.39	77.27	77.27	76.62	83.12	93.51	92.86	91.56		91.56	91.56	87.01	85.06	84.42	80.52	80.52	80.52	77.92	83.12	83.12	77.27	79.87	80.52	81.82	81.17	82.47	83.77	83.12	82.47	81.17	77.27	77.27	79.08
	24	Acrossocheilus fasciatus	51.95	66.67	72.73	69.28	71.71	73.38	68.18	65.79	63.82	66.67	69.08	63.16	65.56	72.55	68.42	77.27	77.27	75.32	77.92	90.91	90.91	87.66	91.56		92.86	85.06	85.06	82.47	79.87	79.22	76.62	77.92	81.82	82.47	75.32	75.97	78.57	79.22	79.87	79.87	80.52	78.57	80.52	78.57	78.57	78.57	80.39
	25	Onychostoma macrolepis	51.95	66.01	71.43	67.32	72.37	72.73	66.23	63.82	62.5	65.36	68.42	63.82	66.23	70.59	69.08	76.62	76.62	75.97	79.22	90.26	89.61	89.61	91.56	92.86		83.77	85.06	84.42	80.52	80.52	77.92	78.57	82.47	83.12	75.97	77.27	79.22	79.87	80.52	80.52	81.17	79.22	80.52	80.52	77.27	77.27	79.08
	26	Cyprinus carpio	52.6	70.59	72.73	71.24	68.42	72.73	68.18	65.13	66.45	67.97	71.05	66.45	68.87	69.28	69.08	77.27	77.27	76.62	77.27	88.31	88.31	84.42	87.01	85.06	83.77		86.36	81.82	79.22	79.87	76.62	77.92	81.17	81.82	79.22	76.62	76.62	79.87	81.82	81.82	80.52	77.92	79.22	77.92	79.22	77.92	82.35
	27	Danio rerio	55.19	70.59	72.73	73.2	71.05	71.43	70.13	68.42	67.76	69.93	68.42	67.11	70.86	70.59	67.76	77.27	77.27	77.92	80.52	85.71	87.66	84.42	85.06	85.06	85.06	86.36		84.42	83.77	83.12	81.17	81.82	83.77	85.71	77.27	77.27	78.57	81.17	83.12	83.12	84.42	79.22	79.87	79.87	77.27	77.27	82.35
	28	Pygocentrus nattereri	53.9	67.97	72.08	70.59	71.05	74.03	70.13	67.76	67.11	68.63	69.74	65.79	70.2	71.24	68.42	78.57	78.57	83.12	83.77	82.47	82.47	82.47	84.42	82.47	84.42	81.82	84.42		85.06	82.47	80.52	82.47	84.42	85.06	77.92	79.87	81.17	83.77	81.82	81.82	83.77	81.82	81.17	82.47	78.57	79.22	82.35
	29	Esox lucius	53.9	68.63	69.48	72.55	69.08	74.03	72.08	67.76	67.76	68.63	70.39	66.45	66.23	68.63	69.74	78.57	78.57	81.17	83.77	80.52	81.17	79.22	80.52	79.87	80.52	79.22	83.77	85.06		88.31	84.42	86.36	87.01	88.96	80.52	80.52	83.12	83.77	84.42	85.06	84.42	81.17	83.77	84.42	79.87	81.82	84.31
	30	Salmo trutta	51.3	67.97	68.83	69.93	69.74	73.38	69.48	67.11	66.45	67.97	68.42	65.79	65.56	66.01	68.42	77.27	77.27	79.22	81.82	81.17	81.17	80.52	80.52	79.22	80.52	79.87	83.12	82.47	88.31		88.31	87.01	83.77	87.01	80.52	79.87	79.22	82.47	84.42	83.77	83.12	81.82	79.87	83.12	79.22	79.22	83.01
	31	Salvelinus alpinus	48.7	67.97	67.53	67.97	67.11	69.48	66.88	67.11	65.79	64.71	68.42	65.79	66.89	64.71	70.39	78.57	78.57	81.82	83.12	79.87	78.57	79.87	80.52	76.62	77.92	76.62	81.17	80.52	84.42	88.31		87.66	86.36	85.06	79.22	83.12	81.82	82.47	83.12	83.77	83.12	83.12	81.82	81.82	77.27	78.57	81.05
	32	Oncorhynchus mykiss	49.35	67.97	66.88	69.28	65.79	68.18	65.58	66.45	63.82	66.67	67.76	63.82	65.56	66.01	69.08	79.87	79.87	79.87	83.12	77.92	78.57	77.27	77.92	77.92	78.57	77.92	81.82	82.47	86.36	87.01	87.66		87.66	88.31	79.87	81.82	83.77	83.77	84.42	83.77	83.12	81.17	83.12	82.47	82.47	82.47	85.62
	33	Chanos chanos	51.95	67.97	68.83	69.93	69.08	69.48	68.83	65.13	64.47	66.01	69.08	66.45	66.89	69.28	72.37	78.57	78.57	83.77	87.01	83.77	82.47	83.12	83.12	81.82	82.47	81.17	83.77	84.42	87.01	83.77	86.36	87.66		88.96	81.17	82.47	82.47	85.71	88.31	90.26	88.96	87.01	88.31	87.01	83.77	84.42	86.93
	34	Osmerus mordax	51.95	69.28	70.13	71.24	69.74	72.73	71.43	67.76	65.79	69.93	70.39	65.79	68.87	68.63	67.76	79.87	79.87	81.17	84.42	83.77	84.42	82.47	83.12	82.47	83.12	81.82	85.71	85.06	88.96	87.01	85.06	88.31	88.96		82.47	83.12	85.71	83.12	87.01	87.66	88.31	85.06	85.06	85.06	83.12	82.47	84.31
	35	Paralichthys olivaceus	50	69.28	67.53	71.9	69.08	72.73	70.13	67.76	67.11	69.28	71.05	68.42	68.21	67.32	67.76	76.62	76.62	80.52	79.22	77.27	76.62	75.97	77.27	75.32	75.97	79.22	77.27	77.92	80.52	80.52	79.22	79.87	81.17	82.47		88.96	85.71	83.12	85.71	85.06	85.71	83.77	81.82	85.06	83.77	83.12	83.66
	36	Hippoglossus hippoglossus	50	67.32	66.88	66.67	65.79	69.48	65.58	66.45	65.79	66.01	69.08	65.79	66.23	66.01	67.76	77.27	77.27	80.52	80.52	78.57	77.27	78.57	79.87	75.97	77.27	76.62	77.27	79.87	80.52	79.87	83.12	81.82	82.47	83.12	88.96		90.26	85.06	87.01	87.66	87.66	88.96	85.71	87.01	81.82	81.82	82.35
	37	Scophthalmus maximus	50	65.36	67.53	67.97	67.11	68.83	65.58	65.13	64.47	63.4	67.11	63.16	66.23	67.32	67.11	79.22	79.22	79.87	81.17	77.92	79.87	77.92	80.52	78.57	79.22	76.62	78.57	81.17	83.12	79.22	81.82	83.77	82.47	85.71	85.71	90.26		85.71	87.66	87.01	87.66	87.66	87.01	86.36	83.12	83.12	83.01
	38	Takifugu obscurus	50	65.36	68.18	69.93	67.11	69.48	67.53	63.82	63.82	62.75	68.42	64.47	66.23	66.67	67.76	75.97	75.97	79.22	84.42	79.22	79.22	77.92	81.82	79.22	79.87	79.87	81.17	83.77	83.77	82.47	82.47	83.77	85.71	83.12	83.12	85.06	85.71		90.26	90.26	89.61	90.26	88.31	88.31	86.36	87.01	88.89
	39	Amphiprion ocellaris	51.3	69.93	70.13	69.93	67.11	70.13	67.53	64.47	64.47	65.36	67.11	64.47	66.89	69.93	67.11	75.97	75.97	80.52	84.42	82.47	81.17	79.87	81.17	79.87	80.52	81.82	83.12	81.82	84.42	84.42	83.12	84.42	88.31	87.01	85.71	87.01	87.66	90.26		98.05	93.51	90.91	90.26	89.61	89.61	90.26	89.54
	40	Acanthochromis polyacanthus	50.65	69.28	68.83	69.28	66.45	70.13	68.18	65.13	65.13	64.71	67.76	64.47	66.89	68.63	67.11	76.62	76.62	81.17	85.06	83.77	81.17	81.17	82.47	79.87	80.52	81.82	83.12	81.82	85.06	83.77	83.77	83.77	90.26	87.66	85.06	87.66	87.01	90.26	98.05		95.45	92.21	91.56	90.91	89.61	90.26	89.54
	41	Stegastes partitus	51.3	66.67	69.48	69.93	67.11	70.78	68.83	66.45	65.13	66.01	69.08	64.47	68.21	69.93	67.76	78.57	78.57	81.82	83.12	82.47	82.47	82.47	83.77	80.52	81.17	80.52	84.42	83.77	84.42	83.12	83.12	83.12	88.96	88.31	85.71	87.66	87.66	89.61	93.51	95.45		93.51	90.26	90.91	86.36	87.01	87.58
	42	Epinephelus coioides	50	66.67	68.18	68.63	69.08	68.83	66.88	67.11	67.11	65.36	68.42	65.13	65.56	67.97	69.08	77.27	77.27	79.87	83.77	80.52	79.22	79.87	83.12	78.57	79.22	77.92	79.22	81.82	81.17	81.82	83.12	81.17	87.01	85.06	83.77	88.96	87.66	90.26	90.91	92.21	93.51		89.61	91.56	85.71	86.36	86.93
	43	Salarias fasciatus	51.3	66.01	68.18	67.32	65.13	67.53	65.58	63.16	62.5	62.75	67.11	63.16	64.24	68.63	70.39	75.97	75.97	79.22	82.47	83.12	81.17	81.17	82.47	80.52	80.52	79.22	79.87	81.17	83.77	79.87	81.82	83.12	88.31	85.06	81.82	85.71	87.01	88.31	90.26	91.56	90.26	89.61		89.61	85.71	85.06	85.62
	44	Morone saxatilis	50.65	66.01	68.83	67.32	68.42	70.13	66.88	67.11	66.45	65.36	69.08	66.45	66.23	65.36	69.74	77.27	77.27	80.52	84.42	81.82	80.52	80.52	81.17	78.57	80.52	77.92	79.87	82.47	84.42	83.12	81.82	82.47	87.01	85.06	85.06	87.01	86.36	88.31	89.61	90.91	90.91	91.56	89.61		87.01	87.66	88.24
	45	Pundamilia nyererei	50	71.24	68.18	69.93	69.08	70.78	69.48	65.13	63.82	67.32	70.39	64.47	67.55	68.63	68.42	75.97	75.97	77.27	81.17	79.22	77.92	75.97	77.27	78.57	77.27	79.22	77.27	78.57	79.87	79.22	77.27	82.47	83.77	83.12	83.77	81.82	83.12	86.36	89.61	89.61	86.36	85.71	85.71	87.01		97.4	92.16
	46	Neolamprologus brichardi	50	69.93	67.53	70.59	69.08	70.78	69.48	66.45	65.13	66.67	70.39	65.13	66.89	68.63	68.42	76.62	76.62	78.57	81.82	78.57	77.27	75.97	77.27	78.57	77.27	77.92	77.27	79.22	81.82	79.22	78.57	82.47	84.42	82.47	83.12	81.82	83.12	87.01	90.26	90.26	87.01	86.36	85.06	87.66	97.4		93.46
	47	Oreochromis niloticus	50.98	71.05	69.93	73.03	69.54	71.24	70.59	68.87	68.21	67.76	72.19	67.55	68.67	69.74	70.2	79.08	79.08	80.39	83.01	80.39	79.08	77.78	79.08	80.39	79.08	82.35	82.35	82.35	84.31	83.01	81.05	85.62	86.93	84.31	83.66	82.35	83.01	88.89	89.54	89.54	87.58	86.93	85.62	88.24	92.16	93.46
	48	Oplegnathus fasciatus	50	69.93	72.08	70.59	69.08	70.78	68.83	66.45	65.13	67.32	69.74	65.13	65.56	69.28	68.42	76.62	76.62	79.87	85.06	81.82	81.82	79.22	81.82	81.17	80.52	79.87	81.17	81.82	84.42	83.77	82.47	85.71	87.66	85.71	86.36	85.71	87.01	90.26	92.21	92.21	89.61	90.26	88.96	90.26	91.56	91.56	91.5
	49	Parambassis ranga	49.68	68.18	69.23	70.59	69.74	71.43	68.18	66.01	64.71	64.94	69.93	64.47	65.56	67.32	66.67	76.62	76.62	81.17	81.17	81.17	80.52	77.92	79.87	82.47	79.87	78.57	80.52	82.47	82.47	81.17	79.87	83.12	85.71	84.42	85.06	85.06	87.01	90.26	90.26	90.26	88.96	89.61	87.66	88.96	90.26	90.91	91.5
	50	Lates calcarifer	50	70.59	72.08	70.59	70.39	71.43	69.48	67.76	66.45	67.32	70.39	65.79	66.23	68.63	69.74	77.92	77.92	81.17	81.17	79.22	78.57	77.92	79.22	79.87	78.57	77.27	79.22	81.17	82.47	81.82	81.17	83.12	85.06	85.06	84.42	84.42	85.71	89.61	90.91	90.26	88.96	90.91	87.66	88.96	89.61	90.91	90.85
	51	Labrus bergylta	49.35	66.67	70.13	66.67	65.79	68.83	64.94	64.47	63.82	62.75	66.45	63.16	66.89	65.36	64.47	75.32	75.32	77.92	80.52	79.87	77.92	76.62	79.22	77.92	77.27	77.92	78.57	81.17	77.27	76.62	77.27	78.57	81.17	80.52	80.52	83.77	83.12	86.36	85.71	87.01	85.06	86.36	84.42	87.01	84.42	83.12	84.31
	52	Hippocampus comes	47.1	65.58	64.1	70.59	68.42	69.48	68.18	66.67	66.67	64.29	71.24	63.16	66.89	67.97	64.71	75.97	75.97	74.68	79.22	75.97	75.97	73.38	77.27	75.97	73.38	77.27	76.62	76.62	79.87	77.27	77.27	78.57	77.92	78.57	78.57	78.57	80.52	83.12	82.47	82.47	81.17	83.12	80.52	81.82	84.42	85.06	84.31
	53	Siniperca chuatsi	48.7	68.63	70.13	69.28	69.08	70.78	68.18	66.45	65.13	66.67	71.71	62.5	65.56	68.63	66.45	75.97	75.97	78.57	83.77	78.57	77.92	75.97	78.57	77.92	77.27	76.62	78.57	82.47	80.52	79.22	79.87	82.47	84.42	83.12	83.77	85.71	87.01	88.96	90.91	90.91	88.31	89.61	86.36	89.61	90.91	90.91	88.24
	54	Lutjanus peru	50	67.97	70.13	68.63	68.42	70.13	68.18	65.13	63.82	64.71	67.76	63.82	64.24	66.01	67.76	75.32	75.32	79.22	83.12	81.17	79.87	79.87	79.87	79.87	79.87	79.22	80.52	81.82	83.12	82.47	82.47	83.77	87.66	84.42	83.12	85.71	86.36	91.56	92.86	92.86	89.61	90.91	91.56	90.91	88.31	88.96	90.2
	55	Mugil incilis	50	68.63	70.78	68.63	67.76	68.83	67.53	65.79	65.79	65.36	68.42	64.47	64.9	67.32	68.42	76.62	76.62	79.22	81.82	79.22	78.57	77.92	79.22	77.92	77.92	79.22	80.52	80.52	84.42	83.77	83.77	85.06	86.36	85.06	83.12	86.36	88.31	89.61	93.51	92.86	90.26	90.91	89.61	89.61	88.96	89.61	90.2
	56	Sparus aurata	50.65	72.55	72.08	69.93	69.74	72.08	68.83	67.76	66.45	69.93	70.39	67.76	68.87	68.63	67.11	77.92	77.92	77.92	83.12	79.87	79.87	79.87	79.87	78.57	79.87	79.22	81.82	84.42	81.82	83.12	81.17	83.12	85.06	84.42	83.77	85.71	85.06	86.36	91.56	90.26	87.66	88.96	86.36	89.61	85.71	85.71	88.89
	57	Seriola dumerili	51.3	69.93	73.38	68.63	70.39	70.13	67.53	67.11	65.13	66.67	70.39	65.79	65.56	67.97	67.76	76.62	76.62	78.57	83.12	81.82	81.17	79.87	82.47	81.17	81.17	79.22	81.82	83.12	82.47	83.12	82.47	83.77	86.36	85.71	83.77	87.01	88.96	88.96	92.21	92.21	90.26	93.51	88.96	90.26	88.31	88.96	89.54
	58	Echeneis naucrates	49.67	69.74	70.59	71.05	70.2	69.93	69.28	64.9	64.24	67.11	68.21	64.9	65.56	68.42	68.21	77.12	77.12	81.05	82.35	81.7	79.74	79.08	81.7	81.05	81.05	80.39	80.39	82.35	80.39	79.08	79.74	81.7	86.93	83.66	84.97	83.66	86.27	86.93	89.54	88.89	86.93	87.58	86.27	85.62	85.62	86.27	86.84
	59	Rachycentron canadum	50.65	69.28	71.43	69.93	71.05	70.78	70.13	66.45	64.47	67.32	67.76	65.13	64.9	67.97	68.42	77.92	77.92	79.87	84.42	79.87	79.22	78.57	80.52	79.22	79.22	77.27	81.17	82.47	82.47	81.17	81.82	84.42	87.66	85.06	83.77	85.71	88.31	87.66	90.91	90.91	88.96	92.21	88.31	88.96	87.01	87.66	87.58
	60	Xiphophorus couchianus	50.65	71.24	72.08	69.93	70.39	70.78	69.48	67.11	65.13	67.97	69.08	65.79	66.23	66.67	67.11	77.27	77.27	81.17	81.17	78.57	78.57	78.57	77.92	77.92	78.57	77.92	80.52	83.12	82.47	79.87	79.22	80.52	83.77	83.12	83.77	82.47	83.12	87.01	85.06	85.06	83.12	83.77	84.42	85.06	83.77	83.77	86.27
	61	Poecilia reticulata	50.65	70.59	72.08	71.24	71.71	71.43	70.78	68.42	66.45	67.32	69.08	67.76	68.87	67.32	67.11	77.92	77.92	80.52	80.52	78.57	79.22	78.57	77.27	77.92	78.57	77.92	80.52	82.47	82.47	80.52	79.22	80.52	83.77	83.12	83.77	81.82	82.47	88.31	85.71	85.71	83.77	84.42	83.77	85.71	85.71	85.06	87.58
	62	Kryptolebias marmoratus	53.25	68.63	71.43	71.24	69.74	70.78	69.48	69.74	65.79	67.97	67.76	68.42	66.89	67.97	67.11	74.68	74.68	79.87	75.97	74.68	74.68	73.38	73.38	73.38	74.03	74.68	76.62	79.87	79.22	75.32	72.73	76.62	78.57	77.92	82.47	78.57	78.57	82.47	79.87	78.57	78.57	77.92	77.27	79.87	79.22	78.57	82.35
	63	Austrofundulus limnaeus	52.6	69.93	70.78	72.55	72.37	74.03	72.08	67.76	67.11	70.59	69.74	67.76	70.2	66.67	67.11	77.27	77.27	81.17	77.92	77.92	77.92	76.62	76.62	76.62	77.27	77.92	79.87	81.82	80.52	77.27	75.32	77.92	81.17	80.52	81.17	78.57	79.22	83.77	81.17	80.52	79.87	79.22	78.57	81.17	81.17	80.52	84.31
	64	Cyprinodon variegatus	51.3	69.28	72.08	69.93	68.42	69.48	68.18	67.76	65.13	66.67	68.42	68.42	68.87	67.32	65.79	76.62	76.62	81.17	81.82	78.57	76.62	77.92	79.22	77.92	78.57	77.27	80.52	83.77	83.12	79.87	79.22	81.17	85.71	83.77	82.47	82.47	82.47	86.36	85.71	87.66	85.71	84.42	83.12	85.06	82.47	83.12	86.93
	65	Mastacembelus armatus	51.3	72.55	70.13	71.24	72.37	72.08	70.13	69.08	69.08	69.93	73.03	69.08	69.54	67.97	69.74	78.57	78.57	81.17	79.87	78.57	77.92	77.92	77.27	77.92	77.92	79.22	80.52	82.47	80.52	81.82	78.57	82.47	83.12	82.47	83.77	81.82	81.82	83.12	84.42	84.42	83.12	84.42	81.82	86.36	88.31	87.66	90.2
	66	Channa argus	50.65	69.28	70.13	69.93	70.39	71.43	69.48	66.45	64.47	68.63	70.39	65.79	66.89	67.32	69.74	77.27	77.27	82.47	80.52	78.57	77.27	77.27	77.92	77.92	77.92	77.92	80.52	84.42	80.52	81.82	79.87	81.82	84.42	81.17	81.82	81.17	82.47	87.01	87.01	86.36	83.77	84.42	83.12	85.71	87.01	87.66	89.54
	67	Anabas testudineus	49.35	65.36	66.88	67.32	69.74	68.18	64.94	63.82	66.45	64.71	65.13	65.13	63.58	66.67	69.08	74.03	74.03	81.17	79.22	74.68	74.68	75.32	76.62	75.32	75.32	72.73	73.38	77.27	75.97	77.27	75.32	76.62	81.82	78.57	80.52	81.82	81.82	85.06	85.06	85.71	85.71	88.96	83.77	86.36	82.47	82.47	83.01
	68	Betta splendens	50	69.93	68.83	69.93	69.74	70.13	70.78	69.08	69.08	66.01	69.08	65.79	67.55	67.32	65.79	77.92	77.92	85.71	79.87	77.27	75.97	76.62	75.97	77.27	76.62	75.97	77.27	79.22	78.57	78.57	77.27	77.27	83.12	80.52	84.42	82.47	81.17	84.42	86.36	86.36	85.06	85.06	81.17	84.42	84.42	85.06	85.62
	69	Gymnodraco acuticeps	51.3	67.32	68.83	67.32	69.74	70.13	68.83	65.13	63.16	66.01	67.76	64.47	66.23	66.67	69.74	78.57	78.57	83.12	83.12	80.52	79.22	81.17	81.17	79.22	80.52	77.27	80.52	81.82	81.82	81.17	81.17	81.17	86.36	84.42	81.82	85.06	83.77	87.66	88.31	89.61	89.61	89.61	87.01	86.36	84.42	85.06	85.62
	70	Notothenia coriiceps	51.3	67.32	68.83	67.32	69.74	70.13	68.83	65.13	63.16	66.01	67.76	64.47	66.89	66.67	69.74	78.57	78.57	83.12	83.12	80.52	79.22	81.17	81.17	79.22	80.52	77.27	80.52	81.82	81.82	81.17	81.17	81.17	86.36	84.42	81.82	85.06	84.42	87.66	88.96	90.26	90.26	90.26	87.66	87.01	85.06	85.71	86.27
	71	Pseudochaenichthys georgianus	50.32	66.03	67.09	67.32	69.74	70.13	68.83	64.71	62.75	65.58	67.32	64.05	66.89	66.67	69.28	78.06	78.06	82.47	82.47	81.17	79.87	81.82	81.82	79.87	80.52	77.92	80.52	81.17	81.17	80.52	80.52	80.52	85.71	84.42	81.17	84.42	83.77	87.01	88.31	89.61	89.61	89.61	88.31	86.36	84.42	85.06	85.62
	72	Trematomus bernacchii	50.65	67.32	68.18	67.32	69.08	70.78	68.83	65.13	63.82	66.01	67.76	64.47	66.89	66.67	69.08	79.22	79.22	83.12	82.47	79.87	78.57	80.52	81.17	78.57	79.87	78.57	80.52	81.17	81.82	81.82	81.82	81.82	86.36	84.42	82.47	86.36	85.71	88.31	90.26	90.91	90.91	90.26	86.36	86.36	84.42	85.06	86.27
	73	Etheostoma cragini	51.3	67.32	70.13	70.59	69.74	72.73	71.43	67.11	67.76	67.97	72.37	65.13	68.21	69.93	69.74	77.92	77.92	81.82	83.12	79.87	79.87	79.87	80.52	79.22	79.22	78.57	80.52	83.77	83.12	81.82	81.82	82.47	86.36	84.42	84.42	85.06	85.71	89.61	90.26	90.26	92.21	91.56	87.66	88.31	87.01	87.66	88.89
	74	Sander lucioperca	53.25	67.97	71.43	71.24	69.74	72.08	70.78	67.11	65.13	68.63	71.05	65.79	66.89	68.63	69.74	77.92	77.92	82.47	81.82	79.22	79.87	79.87	79.22	79.22	78.57	79.22	79.87	81.82	83.12	82.47	81.17	83.77	87.01	84.42	85.06	83.77	85.06	88.31	88.96	88.96	90.26	90.26	87.01	88.31	88.31	88.31	88.89
	75	Perca flavescens	51.95	67.97	70.78	70.59	68.42	70.13	70.78	68.42	67.11	67.32	71.71	66.45	68.21	67.32	69.08	77.92	77.92	81.17	81.17	79.22	78.57	79.22	79.87	78.57	77.27	79.22	79.22	78.57	81.82	80.52	81.17	81.17	85.06	82.47	82.47	83.12	82.47	87.01	86.36	87.66	88.96	88.96	87.01	87.01	87.01	87.01	90.2
	76	Anarrhichthys ocellatus	51.3	67.32	66.88	67.97	67.76	68.83	68.83	63.82	63.82	66.67	67.11	63.82	65.56	64.71	70.39	77.27	76.62	80.52	78.57	75.97	76.62	75.32	75.32	74.68	72.73	75.97	75.32	75.32	77.27	77.27	75.97	77.27	81.82	77.92	79.87	80.52	79.22	81.82	82.47	83.77	83.77	83.77	81.82	83.12	82.47	82.47	81.7
	77	Cottoperca gobio	50.65	66.01	71.43	69.28	70.39	72.73	71.43	65.79	64.47	67.97	69.08	64.47	68.87	69.28	70.39	75.97	75.97	80.52	78.57	79.87	79.22	79.87	78.57	79.87	79.22	77.92	79.22	82.47	79.87	79.87	78.57	81.17	83.12	83.12	81.17	80.52	82.47	84.42	85.71	85.71	87.01	86.36	83.77	82.47	85.71	85.71	84.97
	78	Cynoglossus semilaevis	53.9	67.97	68.18	68.63	69.74	70.78	69.48	66.45	64.47	69.93	71.71	66.45	69.54	69.93	69.74	77.92	77.92	79.87	83.12	79.22	81.17	79.22	80.52	79.87	77.92	77.27	78.57	81.17	80.52	79.22	77.27	79.87	83.12	81.82	81.82	81.17	81.17	83.12	83.12	83.12	84.42	85.06	81.82	82.47	83.12	83.12	86.27
[truncated: 31 more columns]

## Sheet: % identity matrix of SOD2
Sheet 2. Percent identity matrix resulting from MSA of full-length SOD2 proteins
No.	Species	1	2	3	4	5	6	7	8	9	10	11	12	13	14	15	16	17	18	19	20	21	22	23	24	25	26	27	28	29	30	31	32	33	34	35	36	37	38	39	40	41	42	43	44	45	46	47	48
1	Rhincodon typus		83.93	82.06	79.09	78.18	77.27	77.73	78.12	77.93	78.38	78.38	77.93	80.18	79.28	78.12	78.12	76.79	77.23	78.12	78.12	79.02	78.12	79.02	77.68	79.02	77.23	79.02	78.57	77.23	78.57	78.57	77.68	77.68	75	77.68	76.34	78.12	76.79	77.23	79	77.23	79.02	78.12	79.19	78.12	73.66	76.79	75.45
2	Amblyraja radiata	83.93		84.3	78.18	75.91	76.36	78.18	75.45	75.68	76.58	76.13	75.68	78.38	77.03	79.02	79.02	76.79	76.34	77.23	78.12	78.57	77.68	78.12	76.79	78.57	76.79	78.12	78.12	77.23	78.12	78.12	76.79	76.34	75.45	75.89	77.23	78.57	78.12	77.23	79.45	79.91	80.36	79.02	78.73	77.23	76.79	77.68	76.79
3	Callorhinchus milii	82.06	84.3		78.64	77.73	77.27	78.64	77.58	77.83	79.64	78.28	78.73	80.09	76.47	80.27	80.27	76.68	78.48	79.37	79.37	79.37	80.27	79.37	78.92	80.27	78.48	81.61	81.17	80.72	81.17	81.17	78.92	79.82	75.78	78.92	81.17	79.82	79.82	78.92	81.74	80.27	81.61	79.82	79.09	81.17	78.03	78.48	77.58
4	Sus scrofa	79.09	78.18	78.64		91.44	93.24	91.89	86.49	85.91	87.73	87.27	82.27	82.27	82.27	85.45	85.45	80	81.36	81.82	82.73	82.73	82.27	82.27	81.82	82.73	82.27	83.64	83.64	83.18	83.64	83.64	80.45	81.36	82.27	81.82	80.91	80.45	79.55	80.45	82.41	81.82	81.36	81.36	81.11	80.91	78.64	80.45	80
5	Mus musculus	78.18	75.91	77.73	91.44		90.54	89.64	82.88	83.64	85	85	81.36	83.18	79.09	81.36	81.36	77.27	80.91	81.82	81.36	81.82	80.91	81.36	81.82	81.82	81.36	83.18	82.27	81.82	82.27	82.73	79.55	81.36	81.36	82.27	80	80	78.64	80	79.63	79.09	80.45	80.91	80.18	80	75.91	78.64	78.64
6	Bos taurus	77.27	76.36	77.27	93.24	90.54		91.44	83.78	84.55	85.91	84.55	79.55	80.91	82.27	84.09	84.09	79.55	79.55	79.55	80.45	79.55	79.09	79.09	79.09	79.55	79.09	81.36	80.45	80	80.45	80.45	77.27	79.09	80.91	80	78.18	80	78.18	78.18	79.63	79.55	80	78.18	79.26	78.64	77.27	78.64	80.45
7	Homo sapiens	77.73	78.18	78.64	91.89	89.64	91.44		83.33	82.27	85	84.55	81.82	81.82	79.55	83.64	83.64	79.55	80.91	81.82	82.73	81.82	81.36	81.36	80.91	81.82	81.36	82.73	82.73	82.27	82.73	82.73	79.55	81.36	82.73	82.27	80.45	81.36	80.45	80.45	81.94	81.82	82.27	80.91	79.72	80	80	82.27	80.45
8	Podarcis muralis	78.12	75.45	77.58	86.49	82.88	83.78	83.33		89.73	90.18	90.62	81.7	81.7	80.36	82.14	82.14	76.79	79.02	79.02	79.46	79.91	79.02	79.91	79.02	80.36	78.76	79.91	80.36	79.46	80.36	80.36	77.68	78.57	78.12	78.12	77.68	76.79	78.12	77.23	79.91	79.46	79.02	78.12	79.19	78.32	77.43	77.88	77.68
9	Alligator sinensis	77.93	75.68	77.83	85.91	83.64	84.55	82.27	89.73		89.73	89.29	79.91	82.59	79.02	81.98	81.98	78.38	80.63	80.63	80.18	81.53	80.18	81.53	79.73	81.08	80.63	81.53	81.53	81.08	81.53	81.98	79.28	80.18	79.28	80.63	78.83	77.93	78.38	77.03	80.18	78.38	79.73	78.38	77.63	77.03	76.58	77.93	78.83
10	Parus major	78.38	76.58	79.64	87.73	85	85.91	85	90.18	89.73		93.75	80.36	82.59	79.02	81.53	81.53	77.93	81.53	81.53	81.08	81.53	81.08	81.08	80.18	81.53	80.18	82.88	81.98	80.18	81.98	81.98	80.18	81.08	79.73	81.08	79.73	78.83	79.73	79.73	80.65	80.63	81.08	80.18	79.45	78.83	77.93	80.18	78.83
11	Coturnix japonica	78.38	76.13	78.28	87.27	85	84.55	84.55	90.62	89.29	93.75		80.36	83.48	79.02	82.88	82.88	77.93	81.08	81.98	82.43	81.98	81.53	81.98	80.63	81.98	81.08	82.88	81.98	81.08	81.98	82.43	80.63	81.53	81.98	81.53	79.28	79.28	79.73	79.73	81.11	81.53	81.08	81.08	81.28	79.73	79.28	82.43	79.28
12	Rhinatrema bivittatum	77.93	75.68	78.73	82.27	81.36	79.55	81.82	81.7	79.91	80.36	80.36		79.91	77.23	78.38	78.38	75.68	76.58	76.13	76.58	76.13	76.58	76.58	76.13	76.58	77.03	78.38	77.93	76.58	77.93	77.93	77.03	77.48	74.32	75.68	76.58	77.03	76.13	76.58	77.42	76.13	77.03	76.58	75.8	76.13	75.68	74.77	74.32
13	Xenopus tropicalis	80.18	78.38	80.09	82.27	83.18	80.91	81.82	81.7	82.59	82.59	83.48	79.91		80.8	81.08	81.08	78.83	80.18	80.63	80.18	80.63	79.73	80.63	79.73	80.18	80.18	81.98	81.08	79.73	81.08	81.53	79.73	80.18	78.83	81.53	77.93	78.38	78.83	79.28	79.72	79.73	80.18	80.18	79.45	77.48	74.32	77.03	77.03
14	Protopterus annectens	79.28	77.03	76.47	82.27	79.09	82.27	79.55	80.36	79.02	79.02	79.02	77.23	80.8		80.63	80.63	77.03	76.58	76.13	76.58	76.13	75.23	75.68	75.68	76.13	75.23	77.03	76.13	76.13	76.13	76.13	73.87	75.23	76.58	75.68	75.23	75.68	74.77	75.68	74.65	75.68	76.13	76.13	76.71	76.58	72.52	74.77	74.77
15	Acipenser baerii	78.12	79.02	80.27	85.45	81.36	84.09	83.64	82.14	81.98	81.53	82.88	78.38	81.08	80.63		100	85.27	85.27	85.27	86.16	85.71	85.27	84.38	85.27	86.16	84.38	86.61	86.16	86.61	86.16	87.05	84.38	85.27	85.27	85.27	82.59	82.59	82.14	82.59	84.02	84.38	83.93	83.93	84.16	83.48	81.7	83.93	83.04
16	Acipenser ruthenus	78.12	79.02	80.27	85.45	81.36	84.09	83.64	82.14	81.98	81.53	82.88	78.38	81.08	80.63	100		85.27	85.27	85.27	86.16	85.71	85.27	84.38	85.27	86.16	84.38	86.61	86.16	86.61	86.16	87.05	84.38	85.27	85.27	85.27	82.59	82.59	82.14	82.59	84.02	84.38	83.93	83.93	84.16	83.48	81.7	83.93	83.04
17	Lepisosteus oculatus	76.79	76.79	76.68	80	77.27	79.55	79.55	76.79	78.38	77.93	77.93	75.68	78.83	77.03	85.27	85.27		86.16	86.16	86.61	86.16	85.71	85.71	84.82	86.16	85.27	85.27	85.27	83.93	85.27	86.16	83.93	85.27	84.38	85.27	81.25	82.14	80.8	81.7	82.19	82.59	83.04	83.48	82.81	82.14	80.36	82.59	82.59
18	Sinocyclocheilus grahami	77.23	76.34	78.48	81.36	80.91	79.55	80.91	79.02	80.63	81.53	81.08	76.58	80.18	76.58	85.27	85.27	86.16		98.21	97.77	97.32	95.54	95.54	95.98	96.43	95.54	95.09	94.64	93.75	95.09	95.98	93.75	95.54	91.07	94.2	89.29	87.05	87.05	85.71	85.84	87.95	88.84	87.05	83.26	87.95	84.38	90.18	86.61
19	Sinocyclocheilus rhinocerous	78.12	77.23	79.37	81.82	81.82	79.55	81.82	79.02	80.63	81.53	81.98	76.13	80.63	76.13	85.27	85.27	86.16	98.21		98.66	98.21	96.43	96.43	96.88	97.32	96.43	95.98	95.54	94.64	95.98	96.88	94.64	96.43	91.96	95.09	89.73	87.95	88.39	87.5	87.67	88.84	89.73	88.84	85.07	88.84	84.38	90.18	86.61
20	Cyprinus carpio	78.12	78.12	79.37	82.73	81.36	80.45	82.73	79.46	80.18	81.08	82.43	76.58	80.18	76.58	86.16	86.16	86.61	97.77	98.66		97.77	96.88	95.98	96.43	96.88	95.98	95.54	95.09	94.2	95.54	96.43	95.09	95.98	92.41	94.64	89.29	87.95	87.05	86.16	86.76	89.29	89.29	87.5	84.62	89.29	85.27	90.62	87.05
21	Carassius auratus	79.02	78.57	79.37	82.73	81.82	79.55	81.82	79.91	81.53	81.53	81.98	76.13	80.63	76.13	85.71	85.71	86.16	97.32	98.21	97.77		97.32	97.32	97.32	98.21	97.32	95.98	96.43	95.54	96.88	97.77	95.54	96.43	91.96	95.09	90.62	87.95	87.5	86.61	87.67	89.73	89.73	87.95	85.07	88.84	84.38	89.29	85.71
22	Carassius auratus	78.12	77.68	80.27	82.27	80.91	79.09	81.36	79.02	80.18	81.08	81.53	76.58	79.73	75.23	85.27	85.27	85.71	95.54	96.43	96.88	97.32		96.43	95.98	98.21	96.43	95.09	95.54	94.64	95.98	96.88	95.54	95.54	90.62	93.75	90.18	87.5	87.05	86.16	87.67	89.29	89.29	87.5	84.62	88.39	84.82	88.84	85.71
23	Gymnocypris eckloni	79.02	78.12	79.37	82.27	81.36	79.09	81.36	79.91	81.53	81.08	81.98	76.58	80.63	75.68	84.38	84.38	85.71	95.54	96.43	95.98	97.32	96.43		95.54	97.32	96.43	95.09	96.43	94.64	95.98	96.88	94.64	95.54	90.62	93.3	89.73	87.05	87.05	86.61	87.67	89.29	90.18	88.39	84.62	87.95	84.38	88.39	86.16
24	Carassius auratus	77.68	76.79	78.92	81.82	81.82	79.09	80.91	79.02	79.73	80.18	80.63	76.13	79.73	75.68	85.27	85.27	84.82	95.98	96.88	96.43	97.32	95.98	95.54		96.88	95.54	94.64	94.64	94.2	95.09	95.98	93.75	95.09	91.52	93.75	89.29	86.61	86.16	85.27	85.84	87.95	88.39	86.61	83.71	88.39	83.04	88.39	84.82
25	Acrossocheilus fasciatus	79.02	78.57	80.27	82.73	81.82	79.55	81.82	80.36	81.08	81.53	81.98	76.58	80.18	76.13	86.16	86.16	86.16	96.43	97.32	96.88	98.21	98.21	97.32	96.88		97.32	95.98	96.43	95.98	96.88	97.77	95.54	96.43	91.52	94.2	91.07	88.39	87.95	87.05	88.13	90.18	90.18	88.39	85.07	89.73	85.27	90.18	86.61
26	Sinocyclocheilus rhinocerous	77.23	76.79	78.48	82.27	81.36	79.09	81.36	78.76	80.63	80.18	81.08	77.03	80.18	75.23	84.38	84.38	85.27	95.54	96.43	95.98	97.32	96.43	96.43	95.54	97.32		95.09	95.54	94.64	95.98	96.88	94.64	95.54	91.07	93.3	89.73	87.95	86.61	85.71	86.76	88.84	88.84	87.05	83.26	87.17	83.19	88.5	85.27
27	Megalobrama amblycephala	79.02	78.12	81.61	83.64	83.18	81.36	82.73	79.91	81.53	82.88	82.88	78.38	81.98	77.03	86.61	86.61	85.27	95.09	95.98	95.54	95.98	95.09	95.09	94.64	95.98	95.09		97.77	95.98	98.21	98.21	94.2	96.43	91.07	95.09	91.07	88.84	88.84	87.95	89.04	90.18	91.07	88.39	84.62	90.62	83.93	88.39	85.27
28	Hypophthalmichthys molitrix	78.57	78.12	81.17	83.64	82.27	80.45	82.73	80.36	81.53	81.98	81.98	77.93	81.08	76.13	86.16	86.16	85.27	94.64	95.54	95.09	96.43	95.54	96.43	94.64	96.43	95.54	97.77		96.43	98.66	98.66	94.64	95.54	90.18	94.2	91.52	88.39	88.39	88.39	89.95	90.62	90.62	87.95	84.62	89.73	84.82	87.5	85.27
29	Hemibarbus mylodon	77.23	77.23	80.72	83.18	81.82	80	82.27	79.46	81.08	80.18	81.08	76.58	79.73	76.13	86.61	86.61	83.93	93.75	94.64	94.2	95.54	94.64	94.64	94.2	95.98	94.64	95.98	96.43		96.88	97.77	93.75	94.64	90.62	93.3	90.62	87.5	87.95	86.61	89.04	89.73	89.73	87.95	84.62	90.18	84.82	88.39	85.71
30	Hypophthalmichthys nobilis	78.57	78.12	81.17	83.64	82.27	80.45	82.73	80.36	81.53	81.98	81.98	77.93	81.08	76.13	86.16	86.16	85.27	95.09	95.98	95.54	96.88	95.98	95.98	95.09	96.88	95.98	98.21	98.66	96.88		99.11	95.09	95.98	90.62	94.64	91.96	88.84	88.84	87.95	89.95	91.07	91.07	88.39	84.16	90.18	84.38	87.95	84.82
31	Ctenopharyngodon idella	78.57	78.12	81.17	83.64	82.73	80.45	82.73	80.36	81.98	81.98	82.43	77.93	81.53	76.13	87.05	87.05	86.16	95.98	96.88	96.43	97.77	96.88	96.88	95.98	97.77	96.88	98.21	98.66	97.77	99.11		95.98	96.88	91.52	95.54	91.96	88.84	88.84	87.95	89.95	91.07	91.07	89.29	85.07	90.18	85.27	88.84	85.27
32	Triplophysa tibetana	77.68	76.79	78.92	80.45	79.55	77.27	79.55	77.68	79.28	80.18	80.63	77.03	79.73	73.87	84.38	84.38	83.93	93.75	94.64	95.09	95.54	95.54	94.64	93.75	95.54	94.64	94.2	94.64	93.75	95.09	95.98		95.09	88.84	92.41	88.84	87.95	86.16	85.71	86.3	88.84	87.95	86.16	83.26	88.39	84.38	87.05	83.04
33	Labeo rohita	77.68	76.34	79.82	81.36	81.36	79.09	81.36	78.57	80.18	81.08	81.53	77.48	80.18	75.23	85.27	85.27	85.27	95.54	96.43	95.98	96.43	95.54	95.54	95.09	96.43	95.54	96.43	95.54	94.64	95.98	96.88	95.09		91.07	94.64	90.18	89.29	87.5	87.05	86.76	88.84	89.73	87.95	84.62	89.73	83.93	89.29	85.27
34	Chanos chanos	75	75.45	75.78	82.27	81.36	80.91	82.73	78.12	79.28	79.73	81.98	74.32	78.83	76.58	85.27	85.27	84.38	91.07	91.96	92.41	91.96	90.62	90.62	91.52	91.52	91.07	91.07	90.18	90.62	90.62	91.52	88.84	91.07		91.52	87.5	86.16	86.61	85.27	85.39	88.39	88.39	85.27	84.16	87.05	82.59	88.84	85.27
35	Danio rerio	77.68	75.89	78.92	81.82	82.27	80	82.27	78.12	80.63	81.08	81.53	75.68	81.53	75.68	85.27	85.27	85.27	94.2	95.09	94.64	95.09	93.75	93.3	93.75	94.2	93.3	95.09	94.2	93.3	94.64	95.54	92.41	94.64	91.52		89.73	88.84	87.5	86.61	86.76	88.84	89.73	87.95	85.07	88.39	85.27	87.95	86.16
36	Astyanax mexicanus	76.34	77.23	81.17	80.91	80	78.18	80.45	77.68	78.83	79.73	79.28	76.58	77.93	75.23	82.59	82.59	81.25	89.29	89.73	89.29	90.62	90.18	89.73	89.29	91.07	89.73	91.07	91.52	90.62	91.96	91.96	88.84	90.18	87.5	89.73		90.62	90.62	88.39	89.95	91.52	92.41	87.95	82.35	87.5	82.59	87.5	83.04
37	Electrophorus electricus	78.12	78.57	79.82	80.45	80	80	81.36	76.79	77.93	78.83	79.28	77.03	78.38	75.68	82.59	82.59	82.14	87.05	87.95	87.95	87.95	87.5	87.05	86.61	88.39	87.95	88.84	88.39	87.5	88.84	88.84	87.95	89.29	86.16	88.84	90.62		90.18	88.84	89.5	91.07	92.41	88.84	82.81	85.71	82.14	86.16	83.04
38	Tachysurus vachellii	76.79	78.12	79.82	79.55	78.64	78.18	80.45	78.12	78.38	79.73	79.73	76.13	78.83	74.77	82.14	82.14	80.8	87.05	88.39	87.05	87.5	87.05	87.05	86.16	87.95	86.61	88.84	88.39	87.95	88.84	88.84	86.16	87.5	86.61	87.5	90.62	90.18		93.3	93.61	94.64	96.88	91.96	83.71	85.27	82.59	88.39	83.93
39	Heteropneustes fossilis	77.23	77.23	78.92	80.45	80	78.18	80.45	77.23	77.03	79.73	79.73	76.58	79.28	75.68	82.59	82.59	81.7	85.71	87.5	86.16	86.61	86.16	86.61	85.27	87.05	85.71	87.95	88.39	86.61	87.95	87.95	85.71	87.05	85.27	86.61	88.39	88.84	93.3		91.78	92.41	93.75	92.41	84.62	83.93	81.7	85.27	82.59
40	Bagarius yarrelli	79	79.45	81.74	82.41	79.63	79.63	81.94	79.91	80.18	80.65	81.11	77.42	79.72	74.65	84.02	84.02	82.19	85.84	87.67	86.76	87.67	87.67	87.67	85.84	88.13	86.76	89.04	89.95	89.04	89.95	89.95	86.3	86.76	85.39	86.76	89.95	89.5	93.61	91.78		93.61	94.98	90.87	84.72	85.39	84.47	86.76	84.47
41	Ictalurus punctatus	77.23	79.91	80.27	81.82	79.09	79.55	81.82	79.46	78.38	80.63	81.53	76.13	79.73	75.68	84.38	84.38	82.59	87.95	88.84	89.29	89.73	89.29	89.29	87.95	90.18	88.84	90.18	90.62	89.73	91.07	91.07	88.84	88.84	88.39	88.84	91.52	91.07	94.64	92.41	93.61		96.88	91.96	85.52	87.5	84.38	87.95	84.38
42	Pangasianodon hypophthalmus	79.02	80.36	81.61	81.36	80.45	80	82.27	79.02	79.73	81.08	81.08	77.03	80.18	76.13	83.93	83.93	83.04	88.84	89.73	89.29	89.73	89.29	90.18	88.39	90.18	88.84	91.07	90.62	89.73	91.07	91.07	87.95	89.73	88.39	89.73	92.41	92.41	96.88	93.75	94.98	96.88		94.2	84.62	87.05	84.38	89.29	85.71
43	Clarias magur	78.12	79.02	79.82	81.36	80.91	78.18	80.91	78.12	78.38	80.18	81.08	76.58	80.18	76.13	83.93	83.93	83.48	87.05	88.84	87.5	87.95	87.5	88.39	86.61	88.39	87.05	88.39	87.95	87.95	88.39	89.29	86.16	87.95	85.27	87.95	87.95	88.84	91.96	92.41	90.87	91.96	94.2		84.62	84.82	82.14	85.71	83.48
44	Anguilla japonica	79.19	78.73	79.09	81.11	80.18	79.26	79.72	79.19	77.63	79.45	81.28	75.8	79.45	76.71	84.16	84.16	82.81	83.26	85.07	84.62	85.07	84.62	84.62	83.71	85.07	83.26	84.62	84.62	84.62	84.16	85.07	83.26	84.62	84.16	85.07	82.35	82.81	83.71	84.62	84.72	85.52	84.62	84.62		86.43	81.9	83.71	85.07
45	Clupea harengus	78.12	77.23	81.17	80.91	80	78.64	80	78.32	77.03	78.83	79.73	76.13	77.48	76.58	83.48	83.48	82.14	87.95	88.84	89.29	88.84	88.39	87.95	88.39	89.73	87.17	90.62	89.73	90.18	90.18	90.18	88.39	89.73	87.05	88.39	87.5	85.71	85.27	83.93	85.39	87.5	87.05	84.82	86.43		81.42	85.4	87.5
46	Esox lucius	73.66	76.79	78.03	78.64	75.91	77.27	80	77.43	76.58	77.93	79.28	75.68	74.32	72.52	81.7	81.7	80.36	84.38	84.38	85.27	84.38	84.82	84.38	83.04	85.27	83.19	83.93	84.82	84.82	84.38	85.27	84.38	83.93	82.59	85.27	82.59	82.14	82.59	81.7	84.47	84.38	84.38	82.14	81.9	81.42		88.05	84.82
47	Osmerus mordax	76.79	77.68	78.48	80.45	78.64	78.64	82.27	77.88	77.93	80.18	82.43	74.77	77.03	74.77	83.93	83.93	82.59	90.18	90.18	90.62	89.29	88.84	88.39	88.39	90.18	88.5	88.39	87.5	88.39	87.95	88.84	87.05	89.29	88.84	87.95	87.5	86.16	88.39	85.27	86.76	87.95	89.29	85.71	83.71	85.4	88.05		87.05
48	Odontobutis potamophila	75.45	76.79	77.58	80	78.64	80.45	80.45	77.68	78.83	78.83	79.28	74.32	77.03	74.77	83.04	83.04	82.59	86.61	86.61	87.05	85.71	85.71	86.16	84.82	86.61	85.27	85.27	85.27	85.71	84.82	85.27	83.04	85.27	85.27	86.16	83.04	83.04	83.93	82.59	84.47	84.38	85.71	83.48	85.07	87.5	84.82	87.05
49	Channa striata	78.57	79.46	78.92	80.45	80.45	79.09	80	78.57	79.73	80.63	83.33	76.13	79.28	76.13	83.93	83.93	84.82	88.39	89.29	89.73	89.29	87.95	88.39	87.95	88.84	87.95	87.95	87.95	86.16	87.5	87.95	86.61	87.95	87.5	88.39	85.71	85.71	86.16	85.71	86.76	87.95	88.39	85.71	88.69	87.05	85.71	88.84	90.22
50	Haplochromis burtoni	77.68	78.12	78.03	79.09	79.09	78.18	77.73	76.34	78.83	78.83	80.18	73.87	77.48	76.13	83.48	83.48	83.93	87.95	88.84	88.39	89.73	88.39	89.29	87.5	89.29	87.95	89.29	88.39	86.61	87.95	88.39	86.16	88.39	85.71	87.05	85.27	84.38	85.27	84.38	84.47	85.71	86.61	84.82	86.88	86.16	81.25	85.27	87.56
51	Maylandia zebra	77.23	77.68	78.48	79.55	79.55	78.64	78.18	76.79	79.28	79.28	80.63	74.32	77.93	76.58	83.93	83.93	84.38	88.39	89.29	88.84	89.29	88.84	89.73	87.95	89.73	88.39	89.73	88.84	87.05	88.39	88.84	86.61	88.84	86.16	87.5	85.71	84.82	85.71	84.82	84.93	86.16	87.05	85.27	86.43	86.61	81.7	85.71	88
52	Neolamprologus brichardi	77.23	77.68	78.92	79.55	79.55	78.18	79.09	77.23	78.38	78.83	80.18	74.32	77.93	75.68	83.48	83.48	83.93	88.39	89.29	88.84	89.29	88.84	89.73	87.95	89.73	88.39	88.84	88.84	87.5	88.39	88.84	86.61	89.73	86.61	87.5	86.16	85.27	86.16	84.82	84.93	86.16	87.05	85.27	86.88	87.5	81.7	85.71	88.44
53	Oreochromis niloticus	77.23	78.12	78.92	80.45	80	78.64	78.64	77.68	79.28	79.73	81.08	74.77	78.38	76.13	85.27	85.27	84.38	88.84	89.73	89.29	90.18	89.73	90.62	89.29	90.62	89.29	90.18	89.73	87.95	89.29	89.73	87.5	89.29	86.61	87.95	86.61	84.82	86.16	85.27	85.84	87.05	87.5	85.71	86.88	87.05	82.59	86.16	88.44
54	Archocentrus centrarchus	78.57	78.12	78.92	80.45	80.45	79.09	79.55	78.57	79.28	80.18	81.53	75.68	79.28	76.58	83.93	83.93	84.82	87.95	88.84	88.39	88.84	88.39	89.29	87.5	89.29	87.95	88.84	88.39	86.61	87.95	88.39	86.16	88.39	86.61	87.95	85.27	84.82	87.05	86.16	86.3	87.05	88.39	86.61	87.33	86.61	83.04	87.05	88.89
55	Lutjanus peru	79.02	79.46	79.37	81.36	80.91	79.09	80.45	78.76	80.18	81.53	82.88	76.13	80.18	75.68	84.82	84.82	85.71	88.84	89.73	89.29	90.18	89.73	90.62	89.29	90.62	87.39	89.29	89.73	88.39	89.29	89.73	88.39	89.29	87.5	88.84	86.61	85.71	87.05	87.05	87.67	89.29	89.29	87.5	88.69	87.61	84.51	87.61	90.22
56	Takifugu obscurus	77.68	78.57	78.03	80.91	80	79.09	80.45	78.32	77.93	79.73	81.98	76.58	78.83	76.13	83.93	83.93	83.48	85.71	86.61	87.05	86.61	86.16	86.61	86.16	87.5	84.96	86.61	86.61	86.16	86.16	86.61	84.82	86.16	86.16	86.16	83.93	83.48	83.93	84.82	85.84	86.61	86.16	84.82	86.88	86.28	84.07	86.73	87.56
57	Parambassis ranga	78.83	79.28	79.64	81.65	80.73	79.82	81.19	78.57	80	81.82	83.18	76.82	80.45	76.36	85.14	85.14	86.49	89.64	90.54	90.09	90.54	90.09	90.54	89.19	90.99	87.45	89.64	89.64	89.64	89.19	90.09	88.74	90.09	88.29	89.64	87.39	86.94	87.84	88.29	88.02	89.64	90.09	88.74	88.24	87.95	85.71	89.29	91.03
58	Betta splendens	77.68	79.02	78.92	79.55	78.64	77.73	79.09	76.55	79.28	80.18	81.98	76.13	78.83	73.87	82.14	82.14	84.38	86.61	87.5	87.05	87.5	87.95	87.5	86.16	87.95	85.84	87.5	87.5	86.16	87.05	87.5	85.71	87.05	86.16	87.95	86.16	85.27	86.16	84.82	86.3	86.16	87.5	84.82	87.33	84.96	84.07	86.28	88.89
59	Monopterus albus	78.12	78.12	78.48	80.91	80.91	80.45	79.09	78.12	79.73	81.53	82.88	75.68	80.18	76.58	83.93	83.93	83.93	87.95	88.84	88.39	88.84	88.39	88.84	87.5	89.29	88.39	89.29	88.39	87.95	87.95	88.39	87.05	88.39	87.05	87.95	85.27	84.82	85.71	86.16	85.84	87.5	87.95	86.16	87.33	86.61	83.48	86.61	88.89
60	Xiphophorus maculatus	77.68	78.12	78.03	81.36	80.91	80	80	77.68	78.38	81.08	82.43	75.23	78.83	76.13	83.93	83.93	83.93	86.16	87.05	87.5	87.05	86.61	87.05	85.71	87.5	86.61	87.95	86.61	85.27	86.61	87.05	85.27	86.61	86.16	86.61	83.93	83.48	84.38	83.93	84.93	87.05	86.61	84.82	86.88	86.16	81.7	86.61	88
61	Poecilia formosa	78.12	78.57	78.92	81.82	81.82	80.45	80.91	79.02	79.73	81.98	83.33	75.68	79.73	76.58	84.82	84.82	83.48	86.16	87.05	87.5	87.05	86.61	87.5	85.71	87.5	86.16	88.39	87.5	86.16	87.05	87.5	85.27	86.61	87.5	87.5	83.93	83.93	85.27	83.93	85.84	87.5	87.05	85.27	87.78	86.61	83.48	86.61	87.56
62	Fundulus heteroclitus	77.23	78.57	78.48	82.27	80.45	79.55	80.45	78.12	78.83	80.63	81.98	75.23	78.38	75.68	84.82	84.82	83.93	87.05	87.95	89.29	88.84	90.18	88.39	87.5	89.29	87.95	88.84	88.39	87.05	88.39	88.84	87.95	87.5	87.05	87.5	85.71	84.82	85.27	84.38	87.21	88.84	87.5	85.27	85.52	86.16	83.04	86.61	86.67
63	Cyprinodon variegatus	78.12	79.46	79.37	80.91	80.45	79.09	80	78.12	78.83	80.63	82.88	76.58	79.28	77.03	84.82	84.82	83.93	87.5	88.39	88.84	88.39	87.95	88.39	87.05	88.84	87.5	89.29	88.39	86.61	87.95	88.39	86.61	87.95	86.61	87.05	84.82	85.71	85.27	84.82	85.84	87.95	87.5	85.71	88.69	87.5	82.59	86.61	86.67
64	Kryptolebias marmoratus	78.12	79.91	80.27	78.64	78.18	77.27	78.64	78.12	78.38	79.28	81.53	74.77	79.28	75.68	82.14	82.14	83.93	87.95	88.84	89.29	88.84	88.39	88.84	87.5	89.29	87.95	89.73	89.73	87.95	89.29	89.73	87.05	88.39	86.16	87.95	86.16	85.71	86.61	86.16	87.67	89.29	88.84	86.16	85.52	86.61	83.93	86.61	85.78
65	Austrofundulus limnaeus	76.79	78.57	78.92	80.45	79.55	79.55	80	78.57	78.83	81.08	81.98	75.68	78.38	75.68	83.93	83.93	85.27	88.84	88.84	89.29	88.84	88.39	88.84	87.5	89.29	87.95	89.73	89.73	87.95	89.29	89.73	87.05	88.39	88.39	89.29	87.05	86.16	87.05	86.61	88.13	89.73	89.29	87.05	86.43	88.39	85.27	87.05	89.78
66	Amphiprion ocellaris	77.68	79.46	79.82	80.91	79.55	79.55	80	78.12	77.93	80.63	81.98	74.77	77.93	75.23	83.04	83.04	83.93	84.82	85.71	86.61	85.71	86.61	86.16	84.82	86.16	84.82	85.71	85.71	84.38	85.27	85.71	84.38	84.82	84.38	84.82	83.04	82.59	83.48	83.48	84.93	86.16	85.71	83.93	85.97	83.93	84.82	85.27	86.22
67	Acanthochromis polyacanthus	78.12	79.91	79.82	81.82	80.45	81.36	81.82	77.68	77.93	80.63	81.98	75.23	78.38	76.13	84.38	84.38	85.71	85.71	86.61	87.5	86.61	86.61	87.05	85.27	87.05	85.71	86.61	87.05	85.71	86.61	87.05	85.27	85.71	85.27	86.16	84.38	83.93	84.82	84.82	86.3	87.5	87.05	85.27	87.78	85.27	85.27	86.16	87.11
68	Amphiprion clarkii	78.57	80.36	80.27	81.82	80.45	80.45	81.36	78.57	78.83	81.53	82.88	75.68	79.28	75.68	83.48	83.48	86.16	86.16	87.05	87.95	87.05	87.05	87.5	85.71	87.5	86.16	86.61	87.05	85.71	86.61	87.05	85.71	86.16	85.71	86.16	84.38	84.38	84.82	84.82	86.3	87.5	87.05	85.71	87.33	85.71	85.71	86.61	88
69	Mastacembelus armatus	77.23	78.57	77.13	80	78.18	78.18	78.18	76.55	78.83	78.83	79.28	75.23	77.48	75.23	82.14	82.14	84.82	87.05	87.05	87.5	87.95	87.05	88.39	86.16	87.95	86.28	86.61	87.5	86.16	87.05	87.5	87.05	86.61	84.82	85.27	83.48	83.04	82.14	81.7	83.56	85.27	84.38	81.7	85.97	85.84	83.63	84.96	87.56
70	Morone saxatilis	77.23	77.68	78.48	81.36	80.91	80	80.91	77.88	78.83	81.53	82.88	76.58	78.83	76.13	83.04	83.04	84.38	87.05	87.95	88.39	87.95	87.5	87.5	86.61	88.39	86.28	87.95	87.5	87.5	87.5	87.95	87.05	87.5	86.61	87.5	85.71	85.27	85.71	86.16	85.84	88.39	87.95	86.16	88.24	88.05	83.19	87.61	87.56
71	Seriola dumerili	78.12	78.12	78.03	80	79.55	78.18	79.55	76.99	77.48	80.18	82.43	74.32	78.83	75.23	82.59	82.59	83.48	87.5	88.39	88.84	88.39	87.95	88.39	87.05	88.84	87.17	87.95	87.95	86.61	87.5	87.95	87.5	87.95	87.05	87.05	83.93	84.38	83.93	84.82	84.47	86.61	86.16	84.38	86.43	86.73	82.74	88.05	88
72	Lates calcarifer	78.57	78.57	78.92	80.91	80.45	79.55	80.45	77.43	79.28	80.63	83.33	75.68	79.73	76.13	84.38	84.38	84.82	88.39	89.29	88.84	89.29	88.84	89.29	87.95	89.73	86.27	89.29	89.29	87.5	88.84	89.29	87.5	88.84	87.95	88.84	86.16	85.71	86.61	87.05	86.76	88.39	88.84	87.05	88.69	87.17	83.63	88.05	88.89
73	Rachycentron canadum	76.79	77.68	78.03	80.91	80	79.09	80.91	76.99	77.48	80.18	82.43	75.68	78.83	74.77	83.48	83.48	83.93	87.5	88.39	88.84	88.39	87.95	88.39	87.05	88.84	87.17	88.39	88.39	87.05	87.95	88.39	86.61	87.95	87.95	87.95	85.27	84.82	85.27	85.71	85.84	87.95	87.5	85.71	87.33	87.17	83.19	88.5	88.89
74	Echeneis naucrates	77.68	78.57	78.03	80.91	80	79.09	80	77.23	77.48	79.73	81.98	74.77	79.28	75.68	84.82	84.82	83.93	87.05	87.95	88.39	88.39	87.95	88.39	87.5	88.84	87.95	87.95	88.39	87.05	87.95	88.39	87.5	87.5	87.5	87.5	85.27	85.27	84.82	85.71	85.39	87.95	87.05	85.27	87.33	87.5	83.48	88.39	88.89
75	Sphaeramia orbicularis	79.02	79.46	78.92	81.82	80	80.45	81.36	76.99	77.48	79.73	81.53	75.68	79.28	76.58	84.38	84.38	84.38	87.5	88.39	89.29	88.39	88.39	88.84	87.05	88.84	84.55	88.39	88.39	87.05	87.95	88.39	87.95	87.95	87.05	87.95	85.27	85.27	85.27	85.71	86.3	87.95	87.5	85.71	88.24	87.61	83.63	86.73	91.11
76	Nibea albiflora	78.12	78.12	78.92	80.45	80.45	78.64	80	77.68	78.83	81.08	81.98	76.13	79.28	74.77	84.38	84.38	86.61	89.73	90.62	90.18	90.62	90.18	90.62	89.29	91.07	89.73	90.62	90.62	88.84	90.18	90.62	89.73	90.18	89.29	90.62	87.05	85.71	85.71	86.16	86.3	87.95	87.95	86.16	88.24	89.29	84.38	87.5	88.89
77	Totoaba macdonaldi	78.12	79.02	78.92	81.82	80.91	80	81.36	78.57	78.83	81.53	82.88	76.58	79.28	75.68	84.38	84.38	86.16	88.39	89.29	89.73	89.29	88.84	89.29	87.95	89.73	88.39	89.29	89.29	87.5	88.84	89.29	88.39	88.84	88.84	89.29	85.71	85.27	85.71	86.16	86.3	88.39	87.95	86.16	88.24	88.84	85.27	88.84	89.33
78	Collichthys lucidus	77.23	79.02	78.48	81.36	80	79.55	80.91	77.88	78.38	81.08	82.43	76.13	78.83	74.77	83.93	83.93	85.71	87.95	88.84	89.29	88.84	88.39	88.84	87.5	89.29	87.17	88.84	88.84	87.05	88.39	88.84	87.95	88.39	88.39	88.84	86.16	84.82	85.27	85.71	85.84	87.95	87.5	85.71	88.24	87.61	84.51	88.05	88.89
79	Larimichthys crocea	78.12	79.46	79.37	82.27	80.91	80.45	81.82	78.76	79.28	81.98	83.33	77.03	79.73	75.68	84.82	84.82	86.61	88.84	89.73	90.18	89.73	89.29	89.73	88.39	90.18	87.28	89.73	89.73	87.95	89.29	89.73	88.84	89.29	89.29	89.73	86.16	85.71	86.16	86.61	86.76	88.84	88.39	86.61	88.24	88.5	85.4	88.94	89.78
80	Oplegnathus fasciatus	78.12	79.02	78.92	81.82	80.91	80	81.36	78.57	78.83	81.53	82.88	76.58	79.28	75.68	84.38	84.38	86.16	88.39	89.29	89.73	89.29	88.84	89.29	87.95	89.73	88.39	89.29	89.29	87.95	88.84	89.29	88.39	88.84	88.84	89.29	85.71	85.27	85.71	86.16	86.76	88.39	87.95	86.16	88.24	89.29	85.27	88.84	90.22
81	Sparus aurata	78.12	78.57	79.37	81.36	80.91	79.55	80.91	77.43	79.28	81.98	82.43	76.58	79.73	74.77	83.93	83.93	86.16	88.84	89.73	89.29	89.73	89.29	89.73	88.39	90.18	86.52	89.73	89.73	88.39	89.29	89.73	88.84	89.29	88.39	89.73	86.16	85.27	86.16	86.61	86.76	87.95	88.39	86.61	87.33	87.61	84.07	87.61	89.33
82	Epinephelus coioides	77.68	77.68	78.48	80.91	80.91	79.09	80.45	77.68	78.83	81.53	81.98	75.23	79.28	74.77	83.04	83.04	85.27	88.84	90.18	89.29	89.73	89.29	89.73	88.39	90.18	88.84	89.73	89.73	88.39	89.29	89.73	87.95	89.29	88.39	89.73	86.16	85.27	86.61	87.05	87.21	87.95	88.39	86.61	87.33	87.05	83.93	87.5	88.44
83	Sander lucioperca	77.68	78.57	78.92	81.36	80.45	79.55	80.91	78.12	78.38	81.08	82.43	75.23	78.83	76.13	83.93	83.93	84.82	88.84	89.73	90.18	89.73	89.29	89.29	88.39	90.18	88.84	89.29	88.84	87.95	88.84	89.29	87.95	89.73	87.95	88.84	86.16	85.71	85.71	85.71	85.84	88.39	87.95	86.16	87.33	88.84	84.38	88.84	89.33
84	Perca flavescens	78.12	78.57	78.92	81.36	80.91	79.55	80.91	77.68	78.83	81.53	81.98	75.68	79.73	76.13	83.93	83.93	85.71	88.84	89.73	89.29	89.73	89.29	89.29	88.39	90.18	88.84	89.29	88.84	87.95	88.84	89.29	87.95	89.73	87.5	88.84	86.16	85.27	86.16	86.16	86.3	87.95	88.39	86.61	87.33	87.95	83.93	88.84	88.89
85	Etheostoma cragini	77.68	78.57	78.48	81.82	80.91	79.09	81.36	78.57	77.93	81.53	82.88	75.68	78.38	76.13	83.48	83.48	84.82	87.95	88.84	89.29	88.84	88.39	88.39	87.5	89.29	87.95	88.39	87.95	87.05	87.95	88.39	87.05	88.84	87.5	87.95	85.27	84.82	85.27	85.71	85.39	87.95	87.5	86.16	87.33	87.95	84.38	88.39	88.89
86	Gymnodraco acuticeps	76.34	79.02	78.48	80.91	78.64	79.09	80.91	76.79	77.03	79.28	80.63	74.77	77.03	74.32	83.48	83.48	84.82	87.05	87.95	88.84	87.95	87.95	87.95	86.61	88.39	87.05	87.5	87.5	85.71	87.05	87.5	86.16	87.5	86.61	87.05	86.16	84.82	85.71	85.71	86.3	87.5	87.5	85.71	85.97	86.61	85.71	88.84	87.56
87	Trematomus bernacchii	76.79	78.57	78.03	81.36	79.09	79.55	81.36	77.23	77.48	79.73	81.08	75.23	77.48	74.77	83.93	83.93	85.27	87.5	88.39	89.29	88.39	88.39	88.39	87.05	88.84	87.5	87.95	87.95	86.16	87.5	87.95	86.61	87.95	87.05	87.5	85.71	84.38	85.27	85.27	85.84	87.05	87.05	85.27	86.43	87.05	85.27	88.84	88
88	Labrus bergylta	78.12	78.57	78.48	80.45	79.55	78.64	80.45	77.43	77.93	80.63	81.98	75.23	78.83	74.77	83.48	83.48	84.82	89.29	89.29	90.18	89.29	89.29	89.29	87.95	89.73	86.52	88.84	88.84	87.5	88.39	88.84	87.95	88.84	87.05	88.39	86.16	83.93	84.82	84.38	85.39	87.05	86.61	84.82	86.43	87.17	84.51	89.38	88
89	Anarrhichthys ocellatus	75.89	76.79	76.68	80.45	79.55	80	80.45	76.11	77.48	79.28	81.08	74.32	77.93	75.68	84.82	84.82	85.71	88.84	89.73	90.18	89.73	88.84	88.84	88.39	89.73	88.94	89.29	88.39	87.5	88.84	89.29	87.95	89.29	88.39	88.84	85.27	84.82	84.38	83.93	84.47	87.5	86.61	84.82	87.33	87.61	82.74	87.61	88
90	Sebastes schlegelii	78.12	79.91	79.37	81.36	80	79.55	80.91	77.68	78.83	80.63	81.98	76.13	78.83	76.58	83.93	83.93	85.71	87.5	88.39	88.84	88.39	87.95	88.39	87.05	88.84	87.5	88.39	88.39	87.05	87.95	88.39	86.61	87.95	87.95	88.39	86.16	85.71	86.16	85.71	86.76	87.95	88.39	85.71	87.33	87.95	86.16	90.18	89.78
91	Liparis tanakae	77.23	79.02	78.48	79.55	78.64	79.09	79.55	77.43	77.03	79.73	81.53	73.87	77.93	77.03	83.48	83.48	84.38	86.16	87.05	87.5	87.95	86.61	86.16	85.71	87.5	85.02	86.61	86.16	85.27	86.61	87.05	85.27	86.16	85.71	86.16	83.93	83.93	84.38	83.48	84.47	86.61	86.16	85.71	86.88	84.51	82.3	86.28	86.22
92	Anoplopoma fimbria	76.79	78.57	78.48	80.45	79.55	78.64	80.45	76.99	77.03	79.73	81.08	74.32	77.48	75.23	83.93	83.93	83.48	87.05	87.95	88.39	87.95	87.5	87.05	87.05	88.84	87.17	87.95	87.05	87.5	87.5	87.95	86.16	87.5	87.5	87.95	84.38	83.93	84.82	84.38	84.93	87.5	87.05	85.27	85.97	87.17	83.63	88.05	89.33
[truncated: 44 more columns]

## Sheet: % identity matrix of SOD3
Sheet 3. Percent identity matrix resulting from MSA of full-length SOD3 proteins
No.	Species	1	2	3	4	5	6	7	8	9	10	11	12	13	14	15	16	17	18	19	20	21	22	23	24	25	26	27	28	29	30	31	32	33	34	35	36	37	38	39	40	41	42	43	44	45	46	47	48
1	Amblyraja radiata		45.62	46.41	40.65	38.97	41.04	40.38	42.06	41.51	40.28	41.35	40.38	43.33	39.91	37.21	38.5	38.5	38.14	38.69	37.62	37.5	37	42	39.18	38.66	38.19	43.16	39.29	42.16	43.75	46.2	41.79	40.8	39.8	42.49	41.54	40.31	37.44	42.27	42.27	42.27	43.81	43.52	42.27	38.66	41.62	41.88	42.05
2	Rhincodon typus	45.62		51.64	45.54	47.17	46.92	47.22	43.87	43.6	43.72	44.44	46.23	43.33	42.92	41.12	40.57	40.57	41.12	42.93	42.79	41.35	43.56	43.9	43.01	44.04	40.69	45.5	46.94	46.74	42.93	45.9	42.86	42.36	41.87	45.77	45.81	44.61	38.92	43.07	43.07	43.07	44.55	43.28	45.54	39.11	42.44	42.71	40.39
3	Callorhinchus milii	46.41	51.64		44.02	43.75	45.41	45.54	42.79	44.66	44.55	45.81	44.71	44.88	42.79	43.81	44.23	44.23	45.71	44.16	43	49	47.26	48	45.64	46.67	46.23	48.69	48.47	45.16	45.6	46.49	45.23	44.22	44.22	47.4	47.42	44.1	42.78	45.08	45.08	45.08	48.19	47.92	47.67	43.52	45.69	41.58	43.81
4	Sus scrofa	40.65	45.54	44.02		75.93	74.17	62.61	47.86	47.86	48.12	47.23	47.28	43.16	46.86	41.67	41.6	41.6	39.41	40.28	41.71	42.03	47.55	43.81	43.94	46.19	44.33	46.91	42	48.15	45.41	45.74	42.11	43.69	41.95	45.19	43.78	42.57	40.58	45.37	45.37	44.88	46.34	47.06	44.88	39.51	42.65	43.78	44.12
5	Bos taurus	38.97	47.17	43.75	75.93		74.68	65.96	43.59	46.15	46.86	46.38	46.03	44.44	46.86	41.25	38.66	38.66	38.98	39.07	40	41.75	44.33	42.58	42.64	45.41	42.08	44.56	42.21	47.34	45.13	46.52	43.27	44.39	44.12	42.51	42	41.79	39.81	44.12	44.12	44.61	43.63	45.32	42.65	40.2	42.86	43	42.36
6	Homo sapiens	41.04	46.92	45.41	74.17	74.68		66.24	46.96	47.39	46.61	47.19	46.38	44.4	45.15	39.41	39.74	39.74	39.32	42.52	42.58	41.46	44.55	43.75	42.86	44.1	43.78	46.35	42.93	47.62	44.85	45.74	42.51	44.12	42.36	45.63	46.73	44	44.39	45.32	45.32	45.81	47.29	46.04	44.83	42.36	45.05	44.22	45.05
7	Mus musculus	40.38	47.22	45.54	62.61	65.96	66.24		46.93	47.81	45.3	47.16	45.92	45.65	47.23	42.74	44.4	44.4	39.22	41.98	43	43.84	44.33	42.72	44.16	46.43	42.57	46.63	42.71	48.15	46.67	46.81	42.44	43.07	40.3	46.08	46.19	43.43	41.87	45.27	45.27	46.27	46.77	46	44.28	40.3	44	43.65	42.5
8	Parus major	42.06	43.87	42.79	47.86	43.59	46.96	46.93		79.91	67.66	64.19	58.12	59.39	53.88	52.77	57.51	57.51	47.64	41.31	41.43	45.15	46.8	46.63	48.22	50	47.52	49.22	47.5	48.94	47.18	48.13	45.19	46.83	44.12	47.09	47.74	44.28	41.95	46.31	46.31	46.31	48.77	47.52	45.32	43.84	46.31	44.5	48.51
9	Coturnix japonica	41.51	43.6	44.66	47.86	46.15	47.39	47.81	79.91		67.23	65.07	58.12	60.61	54.74	54.89	57.94	57.94	49.57	38.5	43.75	44.61	47.26	47.09	47.18	48.45	46	48.17	48.24	48.39	47.67	48.65	45.15	46.31	44.06	46.83	48.73	45.23	42.86	46.04	46.04	46.04	49.01	48.76	45.77	43.28	46.04	43.94	47.5
10	Alligator sinensis	40.28	43.72	44.55	48.12	46.86	46.61	45.3	67.66	67.23		63.98	56.43	58.8	52.52	48.97	51.04	51.04	45.83	41.74	44.13	44.98	44.66	43.33	46	48.74	46.34	47.45	46.04	48.69	48.48	50	44.55	44.71	44.44	45.19	46.27	45.1	42.51	47.32	47.32	48.29	47.32	45.59	43.41	44.39	44.66	44.28	46.57
11	Podarcis muralis	41.35	44.44	45.81	47.23	46.38	47.19	47.16	64.19	65.07	63.98		55.7	56.33	54.94	49.15	54.7	54.7	44.35	40.28	43.9	45.27	47.98	45.85	47.92	49.74	47.21	49.47	45.36	49.18	47.37	48.35	45.32	46.5	46.73	49.01	48.21	47.45	46.77	50.25	50.25	49.25	49.25	47.47	45.73	46.5	45.45	45.64	47.98
12	Rhinatrema bivittatum	40.38	46.23	44.71	47.28	46.03	46.38	45.92	58.12	58.12	56.43	55.7		55.6	58.23	49.17	53.33	53.33	47.08	42.86	43.81	45.63	47.78	47.6	47.98	51.78	48.77	48.97	50.25	46.28	46.15	47.06	48.33	48.54	48.29	48.06	47.24	44.06	44.39	48.77	48.77	48.28	47.78	48.02	46.31	45.81	47.06	43.72	44.55
13	Latimeria chalumnae	43.33	43.33	44.88	43.16	44.44	44.4	45.65	59.39	60.61	58.8	56.33	55.6		55.98	52.79	56.28	56.28	49.57	42.65	43	44.33	46	47.09	47.94	49.22	48.24	50	48.73	49.73	48.44	50	46.83	46.04	47.76	45.85	47.72	44.44	45.81	46.53	46.53	46.53	48.51	47.26	47.26	45.77	46.77	45.18	47
14	Xenopus tropicalis	39.91	42.92	42.79	46.86	46.86	45.15	47.23	53.88	54.74	52.52	54.94	58.23	55.98		44.96	49.15	49.15	44.07	41.86	42.86	43.2	45.32	46.89	45.18	46.94	49.5	48.19	47.74	46.81	45.64	48.13	45.19	45.85	47.06	45.89	47	44.78	47.09	45.59	45.1	46.08	46.57	46.31	46.08	43.63	45.32	44.5	47.78
15	Erpetoichthys calabaricus	37.21	41.12	43.81	41.67	41.25	39.41	42.74	52.77	54.89	48.97	49.15	49.17	52.79	44.96		64.61	64.61	51.87	39.63	42.92	42.79	42.93	47.37	46.23	47.47	46.08	46.15	44.78	46.84	44.67	48.15	43.33	43.48	44.17	43.96	44.5	45.32	41.75	44.12	44.12	43.63	45.59	43.84	43.63	42.65	44.88	42.5	46.31
16	Acipenser baerii	38.5	40.57	44.23	41.6	38.66	39.74	44.4	57.51	57.94	51.04	54.7	53.33	56.28	49.15	64.61		100	53.14	40.55	46.23	46.6	48.28	48.79	47.74	50	48.02	49.22	46.23	48.94	46.67	48.94	46.15	47.32	48.53	44.88	47.47	47.26	45.1	48.51	48.51	48.02	49.01	49.25	48.02	43.56	45.32	45.96	48.26
17	Acipenser ruthenus	38.5	40.57	44.23	41.6	38.66	39.74	44.4	57.51	57.94	51.04	54.7	53.33	56.28	49.15	64.61	100		53.14	40.55	46.23	46.6	48.28	48.79	47.74	50	48.02	49.22	46.23	48.94	46.67	48.94	46.15	47.32	48.53	44.88	47.47	47.26	45.1	48.51	48.51	48.02	49.01	49.25	48.02	43.56	45.32	45.96	48.26
18	Lepisosteus oculatus	38.14	41.12	45.71	39.41	38.98	39.32	39.22	47.64	49.57	45.83	44.35	47.08	49.57	44.07	51.87	53.14	53.14		40	43.87	46.63	48.29	52.15	51.26	53.54	51.47	51.28	51.24	48.95	46.7	48.15	52.86	54.11	53.4	48.31	48.5	47.29	47.57	49.51	49.02	49.02	49.51	50.25	50	48.04	51.22	49	51.72
19	Clarias magur	38.69	42.93	44.16	40.28	39.07	42.52	41.98	41.31	38.5	41.74	40.28	42.86	42.65	41.86	39.63	40.55	40.55	40		52.86	49.26	44	52.22	52.02	50.76	53.23	53.12	51.76	47.57	46.88	48.65	49.28	49.02	49.26	48.53	51.78	47	47.78	51.24	51.24	51.74	49.25	49.5	51.74	48.76	48.51	48.73	48.5
20	Myripristis murdjan	37.62	42.79	43	41.71	40	42.58	43	41.43	43.75	44.13	43.9	43.81	43	42.86	42.92	46.23	46.23	43.87	52.86		52.17	45.1	48.31	50	50.25	48.77	53.09	48.5	41.8	43.37	45.5	46.86	47.09	48.78	49.25	50.25	50.99	47.78	50.5	50	49.5	48.51	50.75	49.5	45.54	48.53	47.98	47.03
21	Anguilla anguilla	37.5	41.35	49	42.03	41.75	41.46	43.84	45.15	44.61	44.98	45.27	45.63	44.33	43.2	42.79	46.6	46.6	46.63	49.26	52.17		51.21	52.58	54.73	54.5	52.15	58.38	55	51.04	48.24	48.17	52.68	52.68	54.55	50.72	50.96	47.87	43.26	51.92	51.44	50.96	51.44	49.76	52.4	48.1	47.17	50.94	47.39
22	Paramormyrops kingsleyae	37	43.56	47.26	47.55	44.33	44.55	44.33	46.8	47.26	44.66	47.98	47.78	46	45.32	42.93	48.28	48.28	48.29	44	45.1	51.21		57.97	56	54.77	54.81	57.14	56.44	51.31	48.99	52.11	54.73	53.73	55.22	54.08	53.54	52.02	48.48	52.79	52.28	52.79	55.84	55.61	54.82	52.79	54.23	50.78	54.04
23	Scleropages formosus	42	43.9	48	43.81	42.58	43.75	42.72	46.63	47.09	43.33	45.85	47.6	47.09	46.89	47.37	48.79	48.79	52.15	52.22	48.31	52.58	57.97		59.6	58.38	60.29	61.86	57	49.74	50.51	51.6	63.73	63.24	61.27	58.62	59.31	60.29	53.66	59.31	58.82	59.31	59.31	58.13	61.76	56.1	58.94	55.5	61.46
24	Pangasianodon hypophthalmus	39.18	43.01	45.64	43.94	42.64	42.86	44.16	48.22	47.18	46	47.92	47.98	47.94	45.18	46.23	47.74	47.74	51.26	52.02	50	54.73	56	59.6		80	72.64	73.33	68.69	59.57	59.49	60.64	59.49	60	61.54	57.59	58.55	55.96	53.37	59.38	58.85	59.38	60.42	60.73	58.85	55.73	55.1	56.08	55.44
25	Tachysurus fulvidraco	38.66	44.04	46.67	46.19	45.41	44.1	46.43	50	48.45	48.74	49.74	51.78	49.22	46.94	47.47	50	50	53.54	50.76	50.25	54.5	54.77	58.38	80		67	66.49	63.45	57.75	56.19	57.75	56.41	56.92	56.92	57.89	57.81	55.44	53.12	61.26	60.73	60.21	58.12	59.47	58.12	54.45	54.36	56.91	56.77
26	Electrophorus electricus	38.19	40.69	46.23	44.33	42.08	43.78	42.57	47.52	46	46.34	47.21	48.77	48.24	49.5	46.08	48.02	48.02	51.47	53.23	48.77	52.15	54.81	60.29	72.64	67		74.11	67.49	59.47	59.9	59.79	59.41	60.4	62.38	58	57.43	54.95	52.48	60.7	60.7	61.19	61.69	59	59.2	57.21	57.07	54.82	57.43
27	Astyanax mexicanus	43.16	45.5	48.69	46.91	44.56	46.35	46.63	49.22	48.17	47.45	49.47	48.97	50	48.19	46.15	49.22	49.22	51.28	53.12	53.09	58.38	57.14	61.86	73.33	66.49	74.11		72.16	63.64	64.95	63.98	61.78	62.3	63.87	64.36	62.11	61.58	55.26	62.43	61.9	62.43	64.02	62.77	63.49	61.9	62.18	57.45	59.47
28	Chanos chanos	39.29	46.94	48.47	42	42.21	42.93	42.71	47.5	48.24	46.04	45.36	50.25	48.73	47.74	44.78	46.23	46.23	51.24	51.76	48.5	55	56.44	57	68.69	63.45	67.49	72.16		58.82	60.31	58.6	58.38	58.38	61.42	60.21	57.51	55.96	54.4	58.85	58.33	58.85	59.38	59.16	59.38	57.81	59.69	56.38	58.03
29	Danio rerio	42.16	46.74	45.16	48.15	47.34	47.62	48.15	48.94	48.39	48.69	49.18	46.28	49.73	46.81	46.84	48.94	48.94	48.95	47.57	41.8	51.04	51.31	49.74	59.57	57.75	59.47	63.64	58.82		83.33	80.63	52.17	52.17	53.8	56.67	53.3	51.1	50	55.8	55.8	56.35	57.46	55	54.14	53.04	53.51	52.25	54.95
30	Carassius auratus	43.75	42.93	45.6	45.41	45.13	44.85	46.67	47.18	47.67	48.48	47.37	46.15	48.44	45.64	44.67	46.67	46.67	46.7	46.88	43.37	48.24	48.99	50.51	59.49	56.19	59.9	64.95	60.31	83.33		82.2	52.36	51.83	53.4	54.55	52.91	50.26	49.21	53.72	53.72	54.26	56.38	53.48	52.13	53.19	52.6	49.73	51.85
31	Megalobrama amblycephala	46.2	45.9	46.49	45.74	46.52	45.74	46.81	48.13	48.65	50	48.35	47.06	50	48.13	48.15	48.94	48.94	48.15	48.65	45.5	48.17	52.11	51.6	60.64	57.75	59.79	63.98	58.6	80.63	82.2		52.46	51.37	53.55	54.19	52.49	50.83	48.62	53.89	53.89	55	55.56	53.63	50.56	53.33	52.72	50.85	51.38
32	Salmo salar	41.79	42.86	45.23	42.11	43.27	42.51	42.44	45.19	45.15	44.55	45.32	48.33	46.83	45.19	43.33	46.15	46.15	52.86	49.28	46.86	52.68	54.73	63.73	59.49	56.41	59.41	61.78	58.38	52.17	52.36	52.46		94.34	81.99	58.94	62.56	55.77	53.11	61.84	61.35	62.32	62.32	61.65	61.84	56.04	62.44	57.14	59.22
33	Oncorhynchus mykiss	40.8	42.36	44.22	43.69	44.39	44.12	43.07	46.83	46.31	44.71	46.5	48.54	46.04	45.85	43.48	47.32	47.32	54.11	49.02	47.09	52.68	53.73	63.24	60	56.92	60.4	62.3	58.38	52.17	51.83	51.37	94.34		81.04	59.8	66.01	56.52	55.83	63.41	62.93	64.39	64.88	64.22	63.41	57.56	64.39	59.2	61.17
34	Esox lucius	39.8	41.87	44.22	41.95	44.12	42.36	40.3	44.12	44.06	44.44	46.73	48.29	47.76	47.06	44.17	48.53	48.53	53.4	49.26	48.78	54.55	55.22	61.27	61.54	56.92	62.38	63.87	61.42	53.8	53.4	53.55	81.99	81.04		61.08	64.04	55.14	53.88	61.76	61.27	62.75	61.27	61.58	63.24	55.77	63.41	54.98	58.65
35	Nothobranchius furzeri	42.49	45.77	47.4	45.19	42.51	45.63	46.08	47.09	46.83	45.19	49.01	48.06	45.85	45.89	43.96	44.88	44.88	48.31	48.53	49.25	50.72	54.08	58.62	57.59	57.89	58	64.36	60.21	56.67	54.55	54.19	58.94	59.8	61.08		72.25	63.81	60.19	72.43	71.96	73.36	69.63	71.5	72.43	62.44	64.76	62.2	66.51
36	Oryzias latipes	41.54	45.81	47.42	43.78	42	46.73	46.19	47.74	48.73	46.27	48.21	47.24	47.72	47	44.5	47.47	47.47	48.5	51.78	50.25	50.96	53.54	59.31	58.55	57.81	57.43	62.11	57.51	53.3	52.91	52.49	62.56	66.01	64.04	72.25		66.83	58.29	70	69.52	71.9	72.38	70.33	72.38	59.52	65.07	59.71	64.93
37	Gouania willdenowi	40.31	44.61	44.1	42.57	41.79	44	43.43	44.28	45.23	45.1	47.45	44.06	44.44	44.78	45.32	47.26	47.26	47.29	47	50.99	47.87	52.02	60.29	55.96	55.44	54.95	61.58	55.96	51.1	50.26	50.83	55.77	56.52	55.14	63.81	66.83		55.91	65.4	64.93	64.45	62.56	63.33	70.14	58.6	66.19	61.79	66.36
38	Hippoglossus stenolepis	37.44	38.92	42.78	40.58	39.81	44.39	41.87	41.95	42.86	42.51	46.77	44.39	45.81	47.09	41.75	45.1	45.1	47.57	47.78	47.78	43.26	48.48	53.66	53.37	53.12	52.48	55.26	54.4	50	49.21	48.62	53.11	55.83	53.88	60.19	58.29	55.91		61.4	60.93	60.47	60.47	61.21	62.79	57.08	61.61	56.64	63.13
39	Xiphophorus maculatus	42.27	43.07	45.08	45.37	44.12	45.32	45.27	46.31	46.04	47.32	50.25	48.77	46.53	45.59	44.12	48.51	48.51	49.51	51.24	50.5	51.92	52.79	59.31	59.38	61.26	60.7	62.43	58.85	55.8	53.72	53.89	61.84	63.41	61.76	72.43	70	65.4	61.4		99.07	93.95	81.4	82.71	76.64	65.89	66.82	66.19	69.48
40	Xiphophorus couchianus	42.27	43.07	45.08	45.37	44.12	45.32	45.27	46.31	46.04	47.32	50.25	48.77	46.53	45.1	44.12	48.51	48.51	49.02	51.24	50	51.44	52.28	58.82	58.85	60.73	60.7	61.9	58.33	55.8	53.72	53.89	61.35	62.93	61.27	71.96	69.52	64.93	60.93	99.07		93.95	81.4	82.71	76.17	65.42	66.35	65.24	69.01
41	Poecilia formosa	42.27	43.07	45.08	44.88	44.61	45.81	46.27	46.31	46.04	48.29	49.25	48.28	46.53	46.08	43.63	48.02	48.02	49.02	51.74	49.5	50.96	52.79	59.31	59.38	60.21	61.19	62.43	58.85	56.35	54.26	55	62.32	64.39	62.75	73.36	71.9	64.45	60.47	93.95	93.95		80.93	83.64	76.17	65.42	66.35	66.67	69.48
42	Cyprinodon variegatus	43.81	44.55	48.19	46.34	43.63	47.29	46.77	48.77	49.01	47.32	49.25	47.78	48.51	46.57	45.59	49.01	49.01	49.51	49.25	48.51	51.44	55.84	59.31	60.42	58.12	61.69	64.02	59.38	57.46	56.38	55.56	62.32	64.88	61.27	69.63	72.38	62.56	60.47	81.4	81.4	80.93		81.78	75.7	65.89	68.25	65.71	70.42
43	Fundulus heteroclitus	43.52	43.28	47.92	47.06	45.32	46.04	46	47.52	48.76	45.59	47.47	48.02	47.26	46.31	43.84	49.25	49.25	50.25	49.5	50.75	49.76	55.61	58.13	60.73	59.47	59	62.77	59.16	55	53.48	53.63	61.65	64.22	61.58	71.5	70.33	63.33	61.21	82.71	82.71	83.64	81.78		79.44	67.14	69.52	69.38	70.28
44	Kryptolebias marmoratus	42.27	45.54	47.67	44.88	42.65	44.83	44.28	45.32	45.77	43.41	45.73	46.31	47.26	46.08	43.63	48.02	48.02	50	51.74	49.5	52.4	54.82	61.76	58.85	58.12	59.2	63.49	59.38	54.14	52.13	50.56	61.84	63.41	63.24	72.43	72.38	70.14	62.79	76.64	76.17	76.17	75.7	79.44		66.82	67.62	70.48	71.83
45	Hippocampus comes	38.66	39.11	43.52	39.51	40.2	42.36	40.3	43.84	43.28	44.39	46.5	45.81	45.77	43.63	42.65	43.56	43.56	48.04	48.76	45.54	48.1	52.79	56.1	55.73	54.45	57.21	61.9	57.81	53.04	53.19	53.33	56.04	57.56	55.77	62.44	59.52	58.6	57.08	65.89	65.42	65.42	65.89	67.14	66.82		64.76	62.56	64.35
46	Myripristis murdjan	41.62	42.44	45.69	42.65	42.86	45.05	44	46.31	46.04	44.66	45.45	47.06	46.77	45.32	44.88	45.32	45.32	51.22	48.51	48.53	47.17	54.23	58.94	55.1	54.36	57.07	62.18	59.69	53.51	52.6	52.72	62.44	64.39	63.41	64.76	65.07	66.19	61.61	66.82	66.35	66.35	68.25	69.52	67.62	64.76		66.02	72.99
47	Notolabrus celidotus	41.88	42.71	41.58	43.78	43	44.22	43.65	44.5	43.94	44.28	45.64	43.72	45.18	44.5	42.5	45.96	45.96	49	48.73	47.98	50.94	50.78	55.5	56.08	56.91	54.82	57.45	56.38	52.25	49.73	50.85	57.14	59.2	54.98	62.2	59.71	61.79	56.64	66.19	65.24	66.67	65.71	69.38	70.48	62.56	66.02		70.48
48	Sphaeramia orbicularis	42.05	40.39	43.81	44.12	42.36	45.05	42.5	48.51	47.5	46.57	47.98	44.55	47	47.78	46.31	48.26	48.26	51.72	48.5	47.03	47.39	54.04	61.46	55.44	56.77	57.43	59.47	58.03	54.95	51.85	51.38	59.22	61.17	58.65	66.51	64.93	66.36	63.13	69.48	69.01	69.48	70.42	70.28	71.83	64.35	72.99	70.48
49	Oreochromis niloticus	42.27	45.54	51.3	42.44	42.16	44.83	43.78	46.31	45.27	44.39	47.74	44.83	45.27	46.57	42.65	46.04	46.04	48.53	47.26	46.04	52.38	55.33	58.82	57.29	58.64	57.21	61.9	57.81	57.69	55.85	54.14	57.97	59.02	57.28	67.61	67.14	65.73	61.29	70.56	70.09	68.69	72.9	73.24	76.17	69.91	69.52	70.14	70.23
50	Maylandia zebra	42.27	45.54	51.3	42.44	42.65	45.32	44.28	45.81	45.27	45.37	48.24	44.83	45.27	46.57	43.14	46.04	46.04	48.53	47.26	46.04	52.88	55.33	59.31	57.29	58.64	57.21	61.9	57.81	57.69	55.85	54.14	58.45	59.51	57.84	68.08	67.62	67.3	61.86	70.56	70.09	69.63	72.9	72.77	76.17	70.56	70.48	70.48	71.83
51	Pundamilia nyererei	42.27	45.54	51.3	41.95	42.16	44.83	44.28	45.81	45.27	45.37	48.24	44.83	45.27	46.57	43.14	46.04	46.04	48.53	47.26	46.04	52.88	55.33	59.31	57.29	58.64	57.21	61.38	57.81	57.14	55.32	53.59	58.45	59.51	57.84	68.08	67.62	67.3	61.86	70.56	70.09	69.63	72.43	72.3	76.17	70.56	70	70.48	71.36
52	Archocentrus centrarchus	40.51	43.84	49.48	41.75	41.95	44.12	44.06	45.1	44.55	44.66	46.5	44.12	46.04	44.88	42.44	45.32	45.32	47.32	48.02	46.31	53.11	53.03	59.51	55.96	57.29	56.44	62.11	58.03	56.04	55.03	53.04	58.17	59.22	58.54	69.16	67.77	67.45	62.04	72.56	72.09	71.63	73.02	74.3	77.67	69.3	69.67	70.62	72.43
53	Salarias fasciatus	40	43.37	45.88	43.2	42.44	43.63	42.57	45.1	45.54	45.15	47.5	46.57	45.54	46.34	44.88	48.28	48.28	48.29	46.53	46.31	50.48	52.28	60.2	56.99	57.29	57.07	63.16	58.03	56.59	53.97	54.14	57.97	59.02	57.49	68.6	67.16	68.29	61.68	67.79	67.31	67.79	68.27	68.12	70.67	65.87	66.18	66.2	69.57
54	Stegastes partitus	41.03	41.38	44.85	43.27	41.06	43.2	42.16	45.15	44.61	44.71	46.04	45.63	45.1	45.41	42.03	45.37	45.37	48.31	48.04	46.31	49.28	52.53	59.51	55.44	56.25	54.46	61.58	56.99	54.95	52.38	53.04	60.29	61.65	60.49	68.06	69.67	66.98	64.06	72.56	72.09	71.16	70.7	74.3	77.67	67.91	71.56	73.46	76.64
55	Acanthochromis polyacanthus	42.05	42.36	47.42	45.37	42.65	44.33	44.28	44.83	45.27	44.39	47.74	46.8	45.27	46.57	43.14	47.52	47.52	50.98	47.26	47.78	51.2	53.03	60.49	56.48	58.85	55.94	61.05	58.55	56.59	55.03	54.14	62.8	64.56	62.93	66.67	67.77	66.04	63.72	72.43	71.96	70.56	71.03	71.83	75.7	66.82	70.62	65.71	73.36
56	Amphiprion clarkii	42.05	42.36	47.42	45.37	42.65	44.83	43.78	45.81	46.77	44.88	49.25	46.31	46.27	46.08	44.61	49.01	49.01	51.47	47.76	48.28	50.24	52.53	60.98	56.48	58.85	55.45	61.58	58.55	57.14	55.03	55.25	62.8	63.11	62.44	68.54	68.25	67.92	63.26	72.9	72.43	71.03	70.56	71.83	73.83	66.82	70.14	64.76	73.36
57	Mastacembelus armatus	42.56	43.35	44.33	40.78	39.51	43.63	41.58	44.12	45.05	43.2	44.5	47.06	46.53	44.39	42.44	45.32	45.32	49.76	46.53	49.26	49.76	52.02	61.46	55.96	56.77	55.45	63.16	59.07	53.3	52.91	53.04	61.06	61.65	60.98	66.82	64.93	66.04	63.89	67.91	67.91	66.98	68.37	71.03	76.28	66.51	68.72	70.62	71.5
58	Pseudochaenichthys georgianus	41.36	43.5	45.55	41.63	41.35	43.96	42.44	46.08	44.12	44.02	42.31	44.71	43.63	43.75	43.27	46.12	46.12	47.39	48.78	49.75	50.97	53.09	58.21	56.32	55.03	57.58	61.38	55.56	53.63	52.69	52.81	60.98	62.87	62.19	67.76	65.7	62.02	64.79	67.77	67.3	68.72	65.88	65.24	68.72	63.51	68.12	67.3	70.95
59	Trematomus bernacchii	40.31	43	45.03	42.44	42.16	45.32	43.28	45.81	43.78	44.88	44.22	45.81	44.28	43.63	43.14	46.53	46.53	49.02	49.25	49.25	50.49	53.09	58.21	55.79	55.03	57.07	61.9	56.61	53.63	52.69	52.81	60.49	62.87	62.19	68.08	64.73	62.98	64.32	68.25	67.77	69.19	66.35	65.24	69.19	63.03	67.63	67.77	69.52
60	Gymnodraco acuticeps	41.36	44.33	45.55	43.9	43.63	46.31	44.28	45.32	43.78	44.39	43.72	45.32	44.28	43.63	43.14	46.53	46.53	48.53	49.75	49.25	52	53.09	58.08	56.32	54.5	57.44	61.38	55.56	54.75	53.76	53.93	60.29	62.69	61	67.63	64.18	62.38	63.77	67.8	67.32	68.78	66.34	66.67	68.78	64.39	68.66	69.27	70.59
61	Notothenia coriiceps	39.27	42.5	45.03	41.95	42.16	44.33	41.29	43.84	44.28	43.9	43.72	43.84	43.78	42.65	44.12	46.53	46.53	48.04	47.26	47.74	49.03	52.06	56.72	54.21	53.44	55.05	60.32	55.56	53.63	51.61	51.69	59.51	62.38	62.19	66.67	63.77	62.5	62.44	66.35	65.88	67.3	65.4	64.76	68.72	63.51	67.15	66.82	69.52
62	Betta splendens	41.54	43.84	46.39	44.17	43.41	44.61	45.05	46.08	45.54	45.63	46.5	45.59	46.53	44.39	44.39	46.8	46.8	50.73	48.51	47.29	47.85	54.04	59.51	55.96	56.25	56.44	61.05	58.03	56.04	52.91	53.59	60.1	62.14	60.49	68.69	67.3	66.98	64.35	70.23	70.7	72.09	70.23	72.43	76.28	64.19	69.67	68.25	73.36
63	Parambassis ranga	42.49	42.71	46.88	43.84	41.58	44.78	42.71	47.52	48.26	46.08	48.73	47.52	49	46.53	45.32	47.29	47.29	51.23	48.02	50.25	50.73	54.12	61.69	58.03	56.25	57.58	63.3	60.21	53.89	52.94	53.33	59.31	62.38	62.69	69.52	68.93	67.31	65.4	68.72	68.25	66.82	69.19	70.95	72.38	63.33	71.63	67.96	71.29
64	Nibea albiflora	42.56	42.86	45.88	42.93	41.18	45.32	43.78	45.81	46.27	44.39	45.23	46.8	45.77	46.08	43.14	45.54	45.54	50	49.25	48.02	50.48	53.3	62.75	57.81	56.25	59.2	63.49	58.85	54.14	53.19	53.33	61.06	64.08	61.46	68.54	68.1	69.81	66.98	70.56	71.5	71.5	70.56	74.65	76.64	69.16	75.24	73.81	77
65	Totoaba macdonaldi	42.56	42.86	45.88	43.41	41.67	45.81	43.78	45.81	46.27	44.39	45.23	46.8	45.77	47.06	43.14	45.54	45.54	50.49	49.25	48.51	50.96	54.31	62.75	57.81	56.77	59.7	64.02	58.85	55.25	53.72	53.33	62.02	65.05	61.95	68.54	68.1	69.81	66.98	70.56	70.56	70.56	71.96	75.59	76.64	70.56	74.76	74.76	77.46
66	Collichthys lucidus	41.03	41.87	44.85	42.44	40.69	44.83	42.29	44.83	45.77	43.9	45.23	45.81	44.78	46.57	41.67	44.55	44.55	49.51	47.76	47.03	50	53.3	61.27	57.29	56.25	58.71	64.02	58.33	54.7	53.72	53.33	59.13	63.11	56.94	66.67	68.57	67.73	61.97	69.63	69.63	69.16	70.56	72.3	74.3	67.43	71.9	68.28	75
67	Sparus aurata	41.54	41.87	43.3	43.9	42.16	46.31	42.79	45.32	45.77	45.37	46.23	47.29	45.77	45.1	44.61	47.03	47.03	51.47	50.75	48.51	51.44	52.79	62.25	58.85	58.85	59.2	64.02	59.38	54.14	53.19	53.33	62.5	64.56	62.44	70.89	69.05	70.75	64.19	71.5	71.03	71.5	70.09	73.71	78.5	70.09	70.95	73.81	76.53
68	Morone saxatilis	42.56	42.86	44.85	42.44	41.18	45.32	42.29	43.84	44.28	43.9	45.23	45.32	44.78	44.61	43.14	46.04	46.04	50.98	48.26	49.01	50	53.3	61.76	56.77	56.77	58.21	64.02	59.9	54.7	54.26	53.89	62.02	63.59	61.57	70.42	67.62	69.09	63.91	71.03	70.56	71.03	70.09	73.71	78.5	67.43	71.9	70.32	76.85
69	Echeneis naucrates	41.03	43.84	46.39	44.17	43.41	47.55	46.04	46.57	47.03	45.63	47	45.59	47.03	47.8	44.39	46.31	46.31	50.24	48.51	47.78	51.18	53.03	58.05	54.4	54.69	55.94	60.53	58.03	54.4	52.91	50.83	60.58	63.11	58.65	68.69	63.03	65.12	66.21	69.3	68.84	68.84	67.44	68.69	71.16	63.3	69.19	70.75	71.89
70	Seriola dumerilii	42.05	41.87	45.88	42.72	41.46	44.61	44.06	46.57	46.04	44.66	46	46.57	46.53	47.8	43.9	45.32	45.32	50.24	47.52	46.31	50.24	51.52	60	54.4	54.69	54.46	61.05	58.03	52.75	51.85	50.83	59.13	61.65	58.65	70.56	65.88	66.51	68.49	71.63	71.16	70.7	69.3	72.9	75.81	67.43	72.04	70.75	73.73
71	Anabas testudineus	41.33	42.16	45.13	42.72	40.98	43.14	43.07	45.85	46.31	45.41	47	46.34	47.03	46.34	42.72	47.55	47.55	50	47.78	47.06	48.62	51.76	58.74	55.15	55.96	54.68	60.73	57.73	54.1	52.11	52.2	59.33	60.87	56.82	69.63	63.98	65.61	58.92	69.77	69.3	69.77	67.44	72.43	76.74	63.47	69.34	65.11	73.73
72	Anarrhichthys ocellatus	40.51	41.38	43.3	43.2	40.98	44.61	43.07	45.59	45.54	45.63	45.5	45.1	46.53	45.37	41.95	44.33	44.33	49.27	47.52	48.28	51.2	51.52	58.54	55.44	56.25	56.44	62.11	58.55	53.85	52.38	50.83	59.13	61.17	59.51	68.69	66.82	73.11	66.67	72.09	71.63	71.63	69.77	71.96	77.21	66.98	70.14	71.09	72.9
73	Lates calcarifer	41.54	43.35	45.88	43.81	41.63	45.19	44.17	44.71	44.66	45.24	46.57	45.19	45.15	46.41	41.63	44.93	44.93	49.28	46.6	48.28	50.24	53.54	60.98	56.48	56.25	55.94	61.58	58.03	52.75	51.32	49.72	60.77	63.11	61.54	69.27	67.77	68.84	67.27	71.63	71.16	71.16	70.7	73.36	78.14	68.81	75.83	71.7	78.8
74	Cottoperca gobio	43.23	44.5	43.23	41.46	40.69	45.32	42.29	45.81	44.78	43.9	45.23	45.32	47.76	45.59	43.14	45.54	45.54	49.02	46.77	47.5	49.51	52.04	58.42	56.32	57.67	57.29	58.82	57.37	51.96	52.69	51.69	57.77	61.08	59.41	66.2	63.46	64.11	62.15	66.04	65.57	64.62	64.62	65.4	70.28	61.32	66.83	66.35	71.09
75	Etheostoma spectabile	40	42.29	43.81	41.78	41.04	44.55	42.58	46.15	45.19	44.6	45.89	45.02	45.67	43.87	41.04	43.81	43.81	48.1	44.98	47.78	48.79	52.55	60.1	54.92	55.73	57.5	62.11	56.99	53.85	52.38	50.83	62.02	63.9	59.31	68.98	67.94	67.14	64.19	72.77	72.3	72.77	73.24	74.53	76.06	68.54	71.77	68.9	75.47
76	Etheostoma cragini	40.51	42.79	44.33	41.31	41.04	44.55	43.06	45.67	44.71	44.13	45.89	44.55	45.67	45.28	41.51	43.81	43.81	48.1	45.93	47.78	48.79	52.04	60.59	54.92	55.73	58	61.05	56.99	52.75	51.32	49.72	61.54	63.9	59.8	68.52	67.94	67.62	65.58	72.3	71.83	72.3	71.83	73.58	74.65	68.08	73.21	69.86	75.47
77	Sander lucioperca	41.54	42.29	44.33	43.27	43	46.12	45.1	47.09	45.59	45.67	46.04	45.63	46.08	45.89	42.51	45.85	45.85	48.79	48.04	47.29	47.83	52.04	59.11	55.44	55.73	57.5	61.58	57.51	52.75	51.85	51.93	60.58	63.41	58.82	68.22	66.99	68.1	66.98	71.83	71.36	71.83	71.83	74.06	74.65	69.48	73.21	71.77	74.53
78	Perca flavescens	41.54	42.79	43.81	45.07	44.34	47.39	46.41	48.08	47.12	46.95	47.83	47.39	47.6	44.34	42.92	46.19	46.19	48.1	46.89	49.75	47.34	52.04	57.64	56.48	57.29	57.5	62.63	58.03	53.85	52.91	53.04	59.13	61.95	57.35	68.52	65.07	68.1	66.05	69.48	69.01	69.48	70.42	72.17	71.83	64.32	72.73	72.25	73.11
[truncated: 30 more columns]
